# Supplementary material for: Categorization of a Universal Coding System to Distinguish Use of Durable Medical Equipment and Supplies in Pediatric Patients
Source: JAMA Netw Open. 2023 Oct 24;6(10):e2339449. doi: 10.1001/jamanetworkopen.2023.39449 (PMC10599121; doi:10.1001/jamanetworkopen.2023.39449)
Supplement: Supplement 1. — eTable 1. HCPCS DME Summary eTable 2. HCPCS DME Full Categorization [file jamanetwopen-e2339449-s001.xlsx]

## Sheet: HCPCS DME Summary
Hotz A, Sprecher E, Bastianelli L, et al. Categorization of a universal coding system to distinguish use of durable medical equipment and supplies in pediatric patients. JAMA Netw Open. 2023;6(10):e2339449, doi:10.1001/jamanetworkopen.2023.39449
eTable 1. HCPCS DME Summary
eTable 2. HCPCS DME Full Categorization
Row Labels	Count of Subsection
Cardiac	56
Defibrillator (External)	5
Defibrillator (Internal)	6
Implantable Rhythm Recorder	2
Pacemaker	10
Pacemaker/Defibrillator	1
Ventricular Assist	32
Ear, Nose, and Throat	120
Artificial Larynx	2
Assisted Hearing	64
Bone Anchored Hearing Aides	5
Brainstem Implant	1
Cochlear Implant	14
Joint Device (Face)	3
Oral Appliance	2
Prosthesis (Face)	8
Pulse Generator System	2
Speech Generating Device	11
Tracheoesophageal Voice Prosthesis	7
Voice Amplifier	1
Endocrine	33
Artificial Pancreas	4
Continuous Glucose Monitoring	7
Glucometer	14
Insulin Pump	7
Ketone Monitoring	1
Gastroenterologic	91
Bowel Irrigation	5
Enteral Supplies	10
Enteral Tube	2
Gastric Suction	2
Gastroenterologic Ostomy	67
Haberman Feeder	1
Nasogastric Tube	2
Perianal Stool Collection	1
Scale	1
Genitourinary	93
Bedpan	2
Diapers	20
Enuresis Alarm	1
Erectile Device	2
Incontinence (Not Otherwise Classified)	3
Pessary	2
Prosthesis (Genitourinary)	3
Underpads	7
Urinary Cathing	29
Urinary Ostomy	19
Urine Collection	5
Musculoskeletal	1409
Ambulation (Cane)	3
Ambulation (Forearm Crutches)	3
Ambulation (Not Otherwise Classified)	1
Ambulation (Walker)	15
Bathing/Toileting	21
Gait Trainer	3
Helmet	6
Joint Device (Lower Extremity)	9
Joint Device (Upper Extremity)	9
Mattress Bed	50
Musculoskeletal (Not Otherwise Classified)	4
Orthopedic Implant	6
Orthopedic Injury	80
Orthotic (Cervical)	14
Orthotic (Foot)	98
Orthotic (Lower Extremity)	174
Orthotic (Not Otherwise Classified)	2
Orthotic (Spinal)	96
Orthotic (Upper Extremity)	65
Osteogenesis Stimulator	4
Powered Operated Vehicle	1
Prosthesis (Lower Extremity)	197
Prosthesis (Not Otherwise Classified)	5
Prosthesis (Upper Extremity)	150
Seating	1
Standing	3
Traction	17
Traction (Halo)	5
Transfer System	18
Transport Chair	4
Wheelchair	345
Neurologic	37
Electromyography	1
Intraspinous Infusion Pump	1
Neurostimulator (External)	17
Neurostimulator (Implantable)	16
Neurostimulator (Not Otherwise Classified)	2
Nutrition	34
Enteral Rehydration Fluid	2
Formula	8
Formula (Metabolic)	4
Medical Food	2
Nutrition (Additive)	2
Nutrition (Thickener)	1
Parenteral Nutrition	15
Ophthalmologic	149
Contact Lens	16
Eye (Not Otherwise Classified)	3
Eye Implant	19
Eye Pad	2
Eye Patch	1
Frame Lens	89
Low Vision Aides	3
Ocular Adenexal Implant	1
Prosthesis (Orbital)	1
Prosthesis (Eye)	7
Scleral Lens	3
Vision Frames	4
Other	124
Alarm (Not Otherwise Classified)	1
Batteries (Not Otherwise Classified)	7
Belt	2
Binders	1
Breast Pump	9
Electromagnetic Device	1
Gel Paste	2
Gloves	1
Infusion Pump (External)	10
Infusion Pump (Implantable)	8
Infusion Pump (Not Otherwise Classified)	5
Injectable Supplies	6
Irrigation	2
Lubricant	2
Needles/Syringes	11
Not Specified	6
Other (Not Otherwise Classified)	7
Paraffin	1
Post Mastectomy	15
Prosthesis (Not Otherwise Classified)	1
Restraints	1
Sterile Water	2
Thermometer	1
Truss	4
Warming/Cooling Device	15
Whirlpool	2
Wig	1
Renal	7
Blood Pressure	2
Dialysis	5
Respiratory	164
Aerochamber / Peak Flow	6
Airway Clearance	13
Apnea Monitor	4
Chest Tube	4
Nebulizer	25
Non-Invasive Negative Pressure Ventilation	3
Non-Invasive Positive Pressure Ventilation	15
Oximeter	2
Oxygen	33
Respiratory (Not Otherwise Classified)	2
Resuscitation Bag	1
Spirometer	2
Suction	6
Tracheostomy	29
Vaporizer	1
Ventilation (Not Otherwise Classified)	12
Ventilator	6
Skin and Soft Tissue	149
Burn Garment	13
Disinfectant	4
Hyperbaric Chamber	2
Phototherapy	8
Pressure Injury Prevention	7
Skin Dressing	104
Topical Oxygen	1
Wound (Drainage)	9
Wound (Other)	1
Vascular	110
Compression Stocking	20
Gradient Pressure	10
Indwelling Port	1
Infusion Supplies	48
Parenteral Supplies	12
Pneumatic Compressor	18
Port	1
Grand Total	2576

## Sheet: HCPCS DME Full Categorization
HCPCS Code	HCPCS LONG DESCRIPTION	HCPCS SHORT DESCRIPTION	DMES System	DMES Type
C1764	Event recorder, cardiac (implantable)	Event recorder, cardiac	Cardiac	Implantable Rhythm Recorder
E0616	Implantable cardiac event recorder with memory, activator and programmer	Cardiac event recorder	Cardiac	Implantable Rhythm Recorder
C1779	Lead, pacemaker, transvenous vdd single pass	Lead, pmkr, transvenous vdd	Cardiac	Pacemaker
C1785	Pacemaker, dual chamber, rate-responsive (implantable)	Pmkr, dual, rate-resp	Cardiac	Pacemaker
C1786	Pacemaker, single chamber, rate-responsive (implantable)	Pmkr, single, rate-resp	Cardiac	Pacemaker
C1883	Adapter/extension, pacing lead or neurostimulator lead (implantable)	Adapt/ext, pacing/neuro lead	Cardiac	Pacemaker
C1898	Lead, pacemaker, other than transvenous vdd single pass	Lead, pmkr, other than trans	Cardiac	Pacemaker
C2619	Pacemaker, dual chamber, non rate-responsive (implantable)	Pmkr, dual, non rate-resp	Cardiac	Pacemaker
C2620	Pacemaker, single chamber, non rate-responsive (implantable)	Pmkr, single, non rate-resp	Cardiac	Pacemaker
C2621	Pacemaker, other than single or dual chamber (implantable)	Pmkr, other than sing/dual	Cardiac	Pacemaker
E0610	Pacemaker monitor, self-contained, (checks battery depletion, includes audible and visible check systems)	Pacemaker monitr audible/vis	Cardiac	Pacemaker
E0615	Pacemaker monitor, self contained, checks battery depletion and other pacemaker components, includes digital/visible check systems	Pacemaker monitr digital/vis	Cardiac	Pacemaker
C1721	Cardioverter-defibrillator, dual chamber (implantable)	Aicd, dual chamber	Cardiac	Defibrillator (Internal)
C1722	Cardioverter-defibrillator, single chamber (implantable)	Aicd, single chamber	Cardiac	Defibrillator (Internal)
C1777	Lead, cardioverter-defibrillator, endocardial single coil (implantable)	Lead, aicd, endo single coil	Cardiac	Defibrillator (Internal)
C1882	Cardioverter-defibrillator, other than single or dual chamber (implantable)	Aicd, other than sing/dual	Cardiac	Defibrillator (Internal)
C1895	Lead, cardioverter-defibrillator, endocardial dual coil (implantable)	Lead, aicd, endo dual coil	Cardiac	Defibrillator (Internal)
C1896	Lead, cardioverter-defibrillator, other than endocardial single or dual coil (implantable)	Lead, aicd, non sing/dual	Cardiac	Defibrillator (Internal)
C1899	Lead, pacemaker/cardioverter-defibrillator combination (implantable)	Lead, pmkr/aicd combination	Cardiac	Pacemaker/Defibrillator
Q0477	Power module patient cable for use with electric or electric/pneumatic ventricular assist device, replacement only	Pwr module pt cable lvad rpl	Cardiac	Ventricular Assist
Q0478	Power adapter for use with electric or electric/pneumatic ventricular assist device, vehicle type	Power adapter, combo vad	Cardiac	Ventricular Assist
Q0479	Power module for use with electric or electric/pneumatic ventricular assist device, replacement only	Power module combo vad, rep	Cardiac	Ventricular Assist
Q0480	Driver for use with pneumatic ventricular assist device, replacement only	Driver pneumatic vad, rep	Cardiac	Ventricular Assist
Q0481	Microprocessor control unit for use with electric ventricular assist device, replacement only	Microprcsr cu elec vad, rep	Cardiac	Ventricular Assist
Q0482	Microprocessor control unit for use with electric/pneumatic combination ventricular assist device, replacement only	Microprcsr cu combo vad, rep	Cardiac	Ventricular Assist
Q0483	Monitor/display module for use with electric ventricular assist device, replacement only	Monitor elec vad, rep	Cardiac	Ventricular Assist
Q0484	Monitor/display module for use with electric or electric/pneumatic ventricular assist device, replacement only	Monitor elec or comb vad rep	Cardiac	Ventricular Assist
Q0485	Monitor control cable for use with electric ventricular assist device, replacement only	Monitor cable elec vad, rep	Cardiac	Ventricular Assist
Q0486	Monitor control cable for use with electric/pneumatic ventricular assist device, replacement only	Mon cable elec/pneum vad rep	Cardiac	Ventricular Assist
Q0487	Leads (pneumatic/electrical) for use with any type electric/pneumatic ventricular assist device, replacement only	Leads any type vad, rep only	Cardiac	Ventricular Assist
Q0488	Power pack base for use with electric ventricular assist device, replacement only	Pwr pack base elec vad, rep	Cardiac	Ventricular Assist
Q0489	Power pack base for use with electric/pneumatic ventricular assist device, replacement only	Pwr pck base combo vad, rep	Cardiac	Ventricular Assist
Q0490	Emergency power source for use with electric ventricular assist device, replacement only	Emr pwr source elec vad, rep	Cardiac	Ventricular Assist
Q0491	Emergency power source for use with electric/pneumatic ventricular assist device, replacement only	Emr pwr source combo vad rep	Cardiac	Ventricular Assist
Q0492	Emergency power supply cable for use with electric ventricular assist device, replacement only	Emr pwr cbl elec vad, rep	Cardiac	Ventricular Assist
Q0493	Emergency power supply cable for use with electric/pneumatic ventricular assist device, replacement only	Emr pwr cbl combo vad, rep	Cardiac	Ventricular Assist
Q0494	Emergency hand pump for use with electric or electric/pneumatic ventricular assist device, replacement only	Emr hd pmp elec/combo, rep	Cardiac	Ventricular Assist
Q0495	Battery/power pack charger for use with electric or electric/pneumatic ventricular assist device, replacement only	Charger elec/combo vad, rep	Cardiac	Ventricular Assist
Q0496	Battery, other than lithium-ion, for use with electric or electric/pneumatic ventricular assist device, replacement only	Battery elec/combo vad, rep	Cardiac	Ventricular Assist
Q0497	Battery clips for use with electric or electric/pneumatic ventricular assist device, replacement only	Bat clps elec/comb vad, rep	Cardiac	Ventricular Assist
Q0498	Holster for use with electric or electric/pneumatic ventricular assist device, replacement only	Holster elec/combo vad, rep	Cardiac	Ventricular Assist
Q0499	Belt/vest/bag for use to carry external peripheral components of any type ventricular assist device, replacement only	Belt/vest elec/combo vad rep	Cardiac	Ventricular Assist
Q0500	Filters for use with electric or electric/pneumatic ventricular assist device, replacement only	Filters elec/combo vad, rep	Cardiac	Ventricular Assist
Q0501	Shower cover for use with electric or electric/pneumatic ventricular assist device, replacement only	Shwr cov elec/combo vad, rep	Cardiac	Ventricular Assist
Q0502	Mobility cart for pneumatic ventricular assist device, replacement only	Mobility cart pneum vad, rep	Cardiac	Ventricular Assist
Q0503	Battery for pneumatic ventricular assist device, replacement only, each	Battery pneum vad replacemnt	Cardiac	Ventricular Assist
Q0504	Power adapter for pneumatic ventricular assist device, replacement only, vehicle type	Pwr adpt pneum vad, rep veh	Cardiac	Ventricular Assist
Q0506	Battery, lithium-ion, for use with electric or electric/pneumatic ventricular assist device, replacement only	Lith-ion batt elec/pneum vad	Cardiac	Ventricular Assist
Q0507	Miscellaneous supply or accessory for use with an external ventricular assist device	Misc sup/acc ext vad	Cardiac	Ventricular Assist
Q0508	Miscellaneous supply or accessory for use with an implanted ventricular assist device	Mis sup/acc imp vad	Cardiac	Ventricular Assist
Q0509	Miscellaneous supply or accessory for use with any implanted ventricular assist device for which payment was not made under medicare part a	Mis sup/ac imp vad nopay med	Cardiac	Ventricular Assist
E0617	External defibrillator with integrated electrocardiogram analysis	Automatic ext defibrillator	Cardiac	Defibrillator (External)
K0606	Automatic external defibrillator, with integrated electrocardiogram analysis, garment type	Aed garment w elec analysis	Cardiac	Defibrillator (External)
K0607	Replacement battery for automated external defibrillator, garment type only, each	Repl batt for aed	Cardiac	Defibrillator (External)
K0608	Replacement garment for use with automated external defibrillator, each	Repl garment for aed	Cardiac	Defibrillator (External)
K0609	Replacement electrodes for use with automated external defibrillator, garment type only, each	Repl electrode for aed	Cardiac	Defibrillator (External)
A4638	Replacement battery for patient-owned ear pulse generator, each	Repl batt pulse gen sys	Ear, Nose, and Throat	Pulse Generator System
E2120	Pulse generator system for tympanic treatment of inner ear endolymphatic fluid	Pulse gen sys tx endolymp fl	Ear, Nose, and Throat	Pulse Generator System
L8507	Tracheo-esophageal voice prosthesis, patient inserted, any type, each	Trach-esoph voice pros pt in	Ear, Nose, and Throat	Tracheoesophageal Voice Prosthesis
L8509	Tracheo-esophageal voice prosthesis, inserted by a licensed health care provider, any type	Trach-esoph voice pros md in	Ear, Nose, and Throat	Tracheoesophageal Voice Prosthesis
L8511	Insert for indwelling tracheoesophageal prosthesis, with or without valve, replacement only, each	Indwelling trach insert	Ear, Nose, and Throat	Tracheoesophageal Voice Prosthesis
L8512	Gelatin capsules or equivalent, for use with tracheoesophageal voice prosthesis, replacement only, per 10	Gel cap for trach voice pros	Ear, Nose, and Throat	Tracheoesophageal Voice Prosthesis
L8513	Cleaning device used with tracheoesophageal voice prosthesis, pipet, brush, or equal, replacement only, each	Trach pros cleaning device	Ear, Nose, and Throat	Tracheoesophageal Voice Prosthesis
L8515	Gelatin capsule, application device for use with tracheoesophageal voice prosthesis, each	Gel cap app device for trach	Ear, Nose, and Throat	Tracheoesophageal Voice Prosthesis
E1700	Jaw motion rehabilitation system	Jaw motion rehab system	Ear, Nose, and Throat	Joint Device (Face)
E1701	Replacement cushions for jaw motion rehabilitation system, pkg. of 6	Repl cushions for jaw motion	Ear, Nose, and Throat	Joint Device (Face)
E1702	Replacement measuring scales for jaw motion rehabilitation system, pkg. of 200	Repl measr scales jaw motion	Ear, Nose, and Throat	Joint Device (Face)
E1902	Communication board, non-electronic augmentative or alternative communication device	Aac non-electronic board	Ear, Nose, and Throat	Speech Generating Device
E2500	Speech generating device, digitized speech, using pre-recorded messages, less than or equal to 8 minutes recording time	Sgd digitized pre-rec <=8min	Ear, Nose, and Throat	Speech Generating Device
E2502	Speech generating device, digitized speech, using pre-recorded messages, greater than 8 minutes but less than or equal to 20 minutes recording time	Sgd prerec msg >8min <=20min	Ear, Nose, and Throat	Speech Generating Device
E2504	Speech generating device, digitized speech, using pre-recorded messages, greater than 20 minutes but less than or equal to 40 minutes recording time	Sgd prerec msg>20min <=40min	Ear, Nose, and Throat	Speech Generating Device
E2506	Speech generating device, digitized speech, using pre-recorded messages, greater than 40 minutes recording time	Sgd prerec msg > 40 min	Ear, Nose, and Throat	Speech Generating Device
E2508	Speech generating device, synthesized speech, requiring message formulation by spelling and access by physical contact with the device	Sgd spelling phys contact	Ear, Nose, and Throat	Speech Generating Device
E2510	Speech generating device, synthesized speech, permitting multiple methods of message formulation and multiple methods of device access	Sgd w multi methods msg/accs	Ear, Nose, and Throat	Speech Generating Device
E2511	Speech generating software program, for personal computer or personal digital assistant	Sgd sftwre prgrm for pc/pda	Ear, Nose, and Throat	Speech Generating Device
E2512	Accessory for speech generating device, mounting system	Sgd accessory, mounting sys	Ear, Nose, and Throat	Speech Generating Device
E2599	Accessory for speech generating device, not otherwise classified	Sgd accessory noc	Ear, Nose, and Throat	Speech Generating Device
L8040	Nasal prosthesis, provided by a non-physician	Nasal prosthesis	Ear, Nose, and Throat	Prosthesis (Face)
L8041	Midfacial prosthesis, provided by a non-physician	Midfacial prosthesis	Ear, Nose, and Throat	Prosthesis (Face)
L8043	Upper facial prosthesis, provided by a non-physician	Upper facial prosthesis	Ear, Nose, and Throat	Prosthesis (Face)
L8044	Hemi-facial prosthesis, provided by a non-physician	Hemi-facial prosthesis	Ear, Nose, and Throat	Prosthesis (Face)
L8045	Auricular prosthesis, provided by a non-physician	Auricular prosthesis	Ear, Nose, and Throat	Prosthesis (Face)
L8046	Partial facial prosthesis, provided by a non-physician	Partial facial prosthesis	Ear, Nose, and Throat	Prosthesis (Face)
L8047	Nasal septal prosthesis, provided by a non-physician	Nasal septal prosthesis	Ear, Nose, and Throat	Prosthesis (Face)
L8048	Unspecified maxillofacial prosthesis, by report, provided by a non-physician	Unspec maxillofacial prosth	Ear, Nose, and Throat	Prosthesis (Face)
L8500	Artificial larynx, any type	Artificial larynx	Ear, Nose, and Throat	Artificial Larynx
L8505	Artificial larynx replacement battery / accessory, any type	Artificial larynx, accessory	Ear, Nose, and Throat	Artificial Larynx
L8510	Voice amplifier	Voice amplifier	Ear, Nose, and Throat	Voice Amplifier
L8514	Tracheoesophageal puncture dilator, replacement only, each	Repl trach puncture dilator	Ear, Nose, and Throat	Tracheoesophageal Voice Prosthesis
L8614	Cochlear device, includes all internal and external components	Cochlear device	Ear, Nose, and Throat	Cochlear Implant
L8615	Headset/headpiece for use with cochlear implant device, replacement	Coch implant headset replace	Ear, Nose, and Throat	Cochlear Implant
L8616	Microphone for use with cochlear implant device, replacement	Coch implant microphone repl	Ear, Nose, and Throat	Cochlear Implant
L8617	Transmitting coil for use with cochlear implant device, replacement	Coch implant trans coil repl	Ear, Nose, and Throat	Cochlear Implant
L8618	Transmitter cable for use with cochlear implant device or auditory osseointegrated device, replacement	Coch implant tran cable repl	Ear, Nose, and Throat	Cochlear Implant
L8619	Cochlear implant, external speech processor and controller, integrated system, replacement	Coch imp ext proc/contr rplc	Ear, Nose, and Throat	Cochlear Implant
L8621	Zinc air battery for use with cochlear implant device and auditory osseointegrated sound processors, replacement, each	Repl zinc air battery	Ear, Nose, and Throat	Cochlear Implant
L8622	Alkaline battery for use with cochlear implant device, any size, replacement, each	Repl alkaline battery	Ear, Nose, and Throat	Cochlear Implant
L8623	Lithium ion battery for use with cochlear implant device speech processor, other than ear level, replacement, each	Lith ion batt cid,non-earlvl	Ear, Nose, and Throat	Cochlear Implant
L8624	Lithium ion battery for use with cochlear implant or auditory osseointegrated device speech processor, ear level, replacement, each	Lith ion batt cid, ear level	Ear, Nose, and Throat	Cochlear Implant
L8625	External recharging system for battery for use with cochlear implant or auditory osseointegrated device, replacement only, each	Charger coch impl/aoi battry	Ear, Nose, and Throat	Cochlear Implant
L8627	Cochlear implant, external speech processor, component, replacement	Cid ext speech process repl	Ear, Nose, and Throat	Cochlear Implant
L8628	Cochlear implant, external controller component, replacement	Cid ext controller repl	Ear, Nose, and Throat	Cochlear Implant
L8629	Transmitting coil and cable, integrated, for use with cochlear implant device, replacement	Cid transmit coil and cable	Ear, Nose, and Throat	Cochlear Implant
L8690	Auditory osseointegrated device, includes all internal and external components	Aud osseo dev, int/ext comp	Ear, Nose, and Throat	Bone Anchored Hearing Aides
L8691	Auditory osseointegrated device, external sound processor, excludes transducer/actuator, replacement only, each	Aoi snd proc repl excl actua	Ear, Nose, and Throat	Bone Anchored Hearing Aides
L8692	Auditory osseointegrated device, external sound processor, used without osseointegration, body worn, includes headband or other means of external attachment	Non-osseointegrated snd proc	Ear, Nose, and Throat	Bone Anchored Hearing Aides
L8693	Auditory osseointegrated device abutment, any length, replacement only	Aud osseo dev, abutment	Ear, Nose, and Throat	Bone Anchored Hearing Aides
L8694	Auditory osseointegrated device, transducer/actuator, replacement only, each	Aoi transducer/actuator repl	Ear, Nose, and Throat	Bone Anchored Hearing Aides
S2230	Implantation of magnetic component of semi-implantable hearing device on ossicles in middle ear	Implant semi-imp hear	Ear, Nose, and Throat	Assisted Hearing
E0485	Oral device/appliance used to reduce upper airway collapsibility, adjustable or non-adjustable, prefabricated, includes fitting and adjustment	Oral device/appliance prefab	Ear, Nose, and Throat	Oral Appliance
E0486	Oral device/appliance used to reduce upper airway collapsibility, adjustable or non-adjustable, custom fabricated, includes fitting and adjustment	Oral device/appliance cusfab	Ear, Nose, and Throat	Oral Appliance
L8613	Ossicula implant	Ossicular implant	Ear, Nose, and Throat	Assisted Hearing
S2235	Implantation of auditory brain stem implant	Implant auditory brain imp	Ear, Nose, and Throat	Brainstem Implant
V5030	Hearing aid, monaural, body worn, air conduction	Body-worn hearing aid air	Ear, Nose, and Throat	Assisted Hearing
V5040	Hearing aid, monaural, body worn, bone conduction	Body-worn hearing aid bone	Ear, Nose, and Throat	Assisted Hearing
V5050	Hearing aid, monaural, in the ear	Hearing aid monaural in ear	Ear, Nose, and Throat	Assisted Hearing
V5060	Hearing aid, monaural, behind the ear	Behind ear hearing aid	Ear, Nose, and Throat	Assisted Hearing
V5070	Glasses, air conduction	Glasses air conduction	Ear, Nose, and Throat	Assisted Hearing
V5080	Glasses, bone conduction	Glasses bone conduction	Ear, Nose, and Throat	Assisted Hearing
V5095	Semi-implantable middle ear hearing prosthesis	Implant mid ear hearing pros	Ear, Nose, and Throat	Assisted Hearing
V5100	Hearing aid, bilateral, body worn	Body-worn bilat hearing aid	Ear, Nose, and Throat	Assisted Hearing
V5120	Binaural, body	Body-worn binaur hearing aid	Ear, Nose, and Throat	Assisted Hearing
V5130	Binaural, in the ear	In ear binaural hearing aid	Ear, Nose, and Throat	Assisted Hearing
V5140	Binaural, behind the ear	Behind ear binaur hearing ai	Ear, Nose, and Throat	Assisted Hearing
V5150	Binaural, glasses	Glasses binaural hearing aid	Ear, Nose, and Throat	Assisted Hearing
V5170	Hearing aid, cros, in the ear	Within ear cros hearing aid	Ear, Nose, and Throat	Assisted Hearing
V5180	Hearing aid, cros, behind the ear	Behind ear cros hearing aid	Ear, Nose, and Throat	Assisted Hearing
V5190	Hearing aid, cros, glasses	Glasses cros hearing aid	Ear, Nose, and Throat	Assisted Hearing
V5210	Hearing aid, bicros, in the ear	In ear bicros hearing aid	Ear, Nose, and Throat	Assisted Hearing
V5220	Hearing aid, bicros, behind the ear	Behind ear bicros hearing ai	Ear, Nose, and Throat	Assisted Hearing
V5230	Hearing aid, bicros, glasses	Glasses bicros hearing aid	Ear, Nose, and Throat	Assisted Hearing
V5242	Hearing aid, analog, monaural, cic (completely in the ear canal)	Hearing aid, monaural, cic	Ear, Nose, and Throat	Assisted Hearing
V5243	Hearing aid, analog, monaural, itc (in the canal)	Hearing aid, monaural, itc	Ear, Nose, and Throat	Assisted Hearing
V5244	Hearing aid, digitally programmable analog, monaural, cic	Hearing aid, prog, mon, cic	Ear, Nose, and Throat	Assisted Hearing
V5245	Hearing aid, digitally programmable, analog, monaural, itc	Hearing aid, prog, mon, itc	Ear, Nose, and Throat	Assisted Hearing
V5246	Hearing aid, digitally programmable analog, monaural, ite (in the ear)	Hearing aid, prog, mon, ite	Ear, Nose, and Throat	Assisted Hearing
V5247	Hearing aid, digitally programmable analog, monaural, bte (behind the ear)	Hearing aid, prog, mon, bte	Ear, Nose, and Throat	Assisted Hearing
V5248	Hearing aid, analog, binaural, cic	Hearing aid, binaural, cic	Ear, Nose, and Throat	Assisted Hearing
V5249	Hearing aid, analog, binaural, itc	Hearing aid, binaural, itc	Ear, Nose, and Throat	Assisted Hearing
V5250	Hearing aid, digitally programmable analog, binaural, cic	Hearing aid, prog, bin, cic	Ear, Nose, and Throat	Assisted Hearing
V5251	Hearing aid, digitally programmable analog, binaural, itc	Hearing aid, prog, bin, itc	Ear, Nose, and Throat	Assisted Hearing
V5252	Hearing aid, digitally programmable, binaural, ite	Hearing aid, prog, bin, ite	Ear, Nose, and Throat	Assisted Hearing
V5253	Hearing aid, digitally programmable, binaural, bte	Hearing aid, prog, bin, bte	Ear, Nose, and Throat	Assisted Hearing
V5254	Hearing aid, digital, monaural, cic	Hearing id, digit, mon, cic	Ear, Nose, and Throat	Assisted Hearing
V5255	Hearing aid, digital, monaural, itc	Hearing aid, digit, mon, itc	Ear, Nose, and Throat	Assisted Hearing
V5256	Hearing aid, digital, monaural, ite	Hearing aid, digit, mon, ite	Ear, Nose, and Throat	Assisted Hearing
V5257	Hearing aid, digital, monaural, bte	Hearing aid, digit, mon, bte	Ear, Nose, and Throat	Assisted Hearing
V5258	Hearing aid, digital, binaural, cic	Hearing aid, digit, bin, cic	Ear, Nose, and Throat	Assisted Hearing
V5259	Hearing aid, digital, binaural, itc	Hearing aid, digit, bin, itc	Ear, Nose, and Throat	Assisted Hearing
V5260	Hearing aid, digital, binaural, ite	Hearing aid, digit, bin, ite	Ear, Nose, and Throat	Assisted Hearing
V5261	Hearing aid, digital, binaural, bte	Hearing aid, digit, bin, bte	Ear, Nose, and Throat	Assisted Hearing
V5262	Hearing aid, disposable, any type, monaural	Hearing aid, disp, monaural	Ear, Nose, and Throat	Assisted Hearing
V5263	Hearing aid, disposable, any type, binaural	Hearing aid, disp, binaural	Ear, Nose, and Throat	Assisted Hearing
V5264	Ear mold/insert, not disposable, any type	Ear mold/insert	Ear, Nose, and Throat	Assisted Hearing
V5265	Ear mold/insert, disposable, any type	Ear mold/insert, disp	Ear, Nose, and Throat	Assisted Hearing
V5266	Battery for use in hearing device	Battery for hearing device	Ear, Nose, and Throat	Assisted Hearing
V5267	Hearing aid or assistive listening device/supplies/accessories, not otherwise specified	Hearing aid sup/access/dev	Ear, Nose, and Throat	Assisted Hearing
V5268	Assistive listening device, telephone amplifier, any type	Ald telephone amplifier	Ear, Nose, and Throat	Assisted Hearing
V5269	Assistive listening device, alerting, any type	Alerting device, any type	Ear, Nose, and Throat	Assisted Hearing
V5270	Assistive listening device, television amplifier, any type	Ald, tv amplifier, any type	Ear, Nose, and Throat	Assisted Hearing
V5271	Assistive listening device, television caption decoder	Ald, tv caption decoder	Ear, Nose, and Throat	Assisted Hearing
V5272	Assistive listening device, tdd	Tdd	Ear, Nose, and Throat	Assisted Hearing
V5273	Assistive listening device, for use with cochlear implant	Ald for cochlear implant	Ear, Nose, and Throat	Assisted Hearing
V5274	Assistive listening device, not otherwise specified	Ald unspecified	Ear, Nose, and Throat	Assisted Hearing
V5281	Assistive listening device, personal fm/dm system, monaural, (1 receiver, transmitter, microphone), any type	Ald fm/dm system, monaural	Ear, Nose, and Throat	Assisted Hearing
V5282	Assistive listening device, personal fm/dm system, binaural, (2 receivers, transmitter, microphone), any type	Ald fm/dm system binaural	Ear, Nose, and Throat	Assisted Hearing
V5283	Assistive listening device, personal fm/dm neck, loop induction receiver	Ald neck, loop ind receiver	Ear, Nose, and Throat	Assisted Hearing
V5284	Assistive listening device, personal fm/dm, ear level receiver	Ald fm/dm ear level receiver	Ear, Nose, and Throat	Assisted Hearing
V5285	Assistive listening device, personal fm/dm, direct audio input receiver	Ald fm/dm aud input receiver	Ear, Nose, and Throat	Assisted Hearing
V5286	Assistive listening device, personal blue tooth fm/dm receiver	Ald blu tooth fm/dm receiver	Ear, Nose, and Throat	Assisted Hearing
V5287	Assistive listening device, personal fm/dm receiver, not otherwise specified	Ald fm/dm receiver, nos	Ear, Nose, and Throat	Assisted Hearing
V5288	Assistive listening device, personal fm/dm transmitter assistive listening device	Ald fm/dm transmitter ald	Ear, Nose, and Throat	Assisted Hearing
V5289	Assistive listening device, personal fm/dm adapter/boot coupling device for receiver, any type	Ald fm/dm adapt/boot couplin	Ear, Nose, and Throat	Assisted Hearing
V5290	Assistive listening device, transmitter microphone, any type	Ald transmitter microphone	Ear, Nose, and Throat	Assisted Hearing
V5298	Hearing aid, not otherwise classified	Hearing aid noc	Ear, Nose, and Throat	Assisted Hearing
V5336	Repair/modification of augmentative communicative system or device (excludes adaptive hearing aid)	Repair communication device	Ear, Nose, and Throat	Speech Generating Device
S1034	Artificial pancreas device system (e.g., low glucose suspend (lgs) feature) including continuous glucose monitor, blood glucose device, insulin pump and computer algorithm that communicates with all of the devices	Art pancreas system	Endocrine	Artificial Pancreas
S1035	Sensor; invasive (e.g., subcutaneous), disposable, for use with artificial pancreas device system	Art pancreas inv disp sensor	Endocrine	Artificial Pancreas
S1036	Transmitter; external, for use with artificial pancreas device system	Art pancreas ext transmitter	Endocrine	Artificial Pancreas
S1037	Receiver (monitor); external, for use with artificial pancreas device system	Art pancreas ext receiver	Endocrine	Artificial Pancreas
A9276	Sensor; invasive (e.g., subcutaneous), disposable, for use with interstitial continuous glucose monitoring system, one unit = 1 day supply	Disposable sensor, cgm sys	Endocrine	Continuous Glucose Monitoring
A9277	Transmitter; external, for use with interstitial continuous glucose monitoring system	External transmitter, cgm	Endocrine	Continuous Glucose Monitoring
A9278	Receiver (monitor); external, for use with interstitial continuous glucose monitoring system	External receiver, cgm sys	Endocrine	Continuous Glucose Monitoring
K0553	Supply allowance for therapeutic continuous glucose monitor (cgm), includes all supplies and accessories, 1 month supply = 1 unit of service	Ther cgm supply allowance	Endocrine	Continuous Glucose Monitoring
K0554	Receiver (monitor), dedicated, for use with therapeutic glucose continuous monitor system	Ther cgm receiver/monitor	Endocrine	Continuous Glucose Monitoring
S1030	Continuous noninvasive glucose monitoring device, purchase (for physician interpretation of data, use cpt code)	Gluc monitor purchase	Endocrine	Continuous Glucose Monitoring
S1031	Continuous noninvasive glucose monitoring device, rental, including sensor, sensor replacement, and download to monitor (for physician interpretation of data, use cpt code)	Gluc monitor rental	Endocrine	Continuous Glucose Monitoring
A4233	Replacement battery, alkaline (other than j cell), for use with medically necessary home blood glucose monitor owned by patient, each	Alkalin batt for glucose mon	Endocrine	Glucometer
A4234	Replacement battery, alkaline, j cell, for use with medically necessary home blood glucose monitor owned by patient, each	J-cell batt for glucose mon	Endocrine	Glucometer
A4235	Replacement battery, lithium, for use with medically necessary home blood glucose monitor owned by patient, each	Lithium batt for glucose mon	Endocrine	Glucometer
A4236	Replacement battery, silver oxide, for use with medically necessary home blood glucose monitor owned by patient, each	Silvr oxide batt glucose mon	Endocrine	Glucometer
A4253	Blood glucose test or reagent strips for home blood glucose monitor, per 50 strips	Blood glucose/reagent strips	Endocrine	Glucometer
A4255	Platforms for home blood glucose monitor, 50 per box	Glucose monitor platforms	Endocrine	Glucometer
A4256	Normal, low and high calibrator solution / chips	Calibrator solution/chips	Endocrine	Glucometer
A4257	Replacement lens shield cartridge for use with laser skin piercing device, each	Replace lensshield cartridge	Endocrine	Glucometer
A4258	Spring-powered device for lancet, each	Lancet device each	Endocrine	Glucometer
A4259	Lancets, per box of 100	Lancets per box	Endocrine	Glucometer
E0607	Home blood glucose monitor	Blood glucose monitor home	Endocrine	Glucometer
E0620	Skin piercing device for collection of capillary blood, laser, each	Cap bld skin piercing laser	Endocrine	Glucometer
E2100	Blood glucose monitor with integrated voice synthesizer	Bld glucose monitor w voice	Endocrine	Glucometer
E2101	Blood glucose monitor with integrated lancing/blood sample	Bld glucose monitor w lance	Endocrine	Glucometer
A4224	Supplies for maintenance of insulin infusion catheter, per week	Supply insulin inf cath/wk	Endocrine	Insulin Pump
A4225	Supplies for external insulin infusion pump, syringe type cartridge, sterile, each	Sup/ext insulin inf pump syr	Endocrine	Insulin Pump
A4230	Infusion set for external insulin pump, non needle cannula type	Infus insulin pump non needl	Endocrine	Insulin Pump
A4231	Infusion set for external insulin pump, needle type	Infusion insulin pump needle	Endocrine	Insulin Pump
A4232	Syringe with needle for external insulin pump, sterile, 3 cc	Syringe w/needle insulin 3cc	Endocrine	Insulin Pump
A9274	External ambulatory insulin delivery system, disposable, each, includes all supplies and accessories	Ext amb insulin delivery sys	Endocrine	Insulin Pump
E0784	External ambulatory infusion pump, insulin	Ext amb infusn pump insulin	Endocrine	Insulin Pump
A4252	Blood ketone test or reagent strip, each	Blood ketone test or strip	Endocrine	Ketone Monitoring
E1639	Scale, each	Scale, each	Gastroenterologic	Scale
A4330	Perianal fecal collection pouch with adhesive, each	Stool collection pouch	Gastroenterologic	Perianal Stool Collection
B4081	Nasogastric tubing with stylet	Enteral ng tubing w/ stylet	Gastroenterologic	Nasogastric Tube
B4082	Nasogastric tubing without stylet	Enteral ng tubing w/o stylet	Gastroenterologic	Nasogastric Tube
S8265	Haberman feeder for cleft lip/palate	Haberman feeder	Gastroenterologic	Haberman Feeder
A4419	Ostomy pouch, closed; for use on barrier with non-locking flange, with filter (2 piece), each	Ost pch for bar w flange/flt	Gastroenterologic	Gastroenterologic Ostomy
A4420	Ostomy pouch, closed; for use on barrier with locking flange (2 piece), each	Ost pch clsd for bar w lk fl	Gastroenterologic	Gastroenterologic Ostomy
A4421	Ostomy supply; miscellaneous	Ostomy supply misc	Gastroenterologic	Gastroenterologic Ostomy
A4422	Ostomy absorbent material (sheet/pad/crystal packet) for use in ostomy pouch to thicken liquid stomal output, each	Ost pouch absorbent material	Gastroenterologic	Gastroenterologic Ostomy
A4423	Ostomy pouch, closed; for use on barrier with locking flange, with filter (2 piece), each	Ost pch for bar w lk fl/fltr	Gastroenterologic	Gastroenterologic Ostomy
A4424	Ostomy pouch, drainable, with barrier attached, with filter (1 piece), each	Ost pch drain w bar & filter	Gastroenterologic	Gastroenterologic Ostomy
A4425	Ostomy pouch, drainable; for use on barrier with non-locking flange, with filter (2 piece system), each	Ost pch drain for barrier fl	Gastroenterologic	Gastroenterologic Ostomy
A4426	Ostomy pouch, drainable; for use on barrier with locking flange (2 piece system), each	Ost pch drain 2 piece system	Gastroenterologic	Gastroenterologic Ostomy
A4427	Ostomy pouch, drainable; for use on barrier with locking flange, with filter (2 piece system), each	Ost pch drain/barr lk flng/f	Gastroenterologic	Gastroenterologic Ostomy
A4435	Ostomy pouch, drainable, high output, with extended wear barrier (one-piece system), with or without filter, each	1pc ost pch drain hgh output	Gastroenterologic	Gastroenterologic Ostomy
A5051	Ostomy pouch, closed; with barrier attached (1 piece), each	Pouch clsd w barr attached	Gastroenterologic	Gastroenterologic Ostomy
A5052	Ostomy pouch, closed; without barrier attached (1 piece), each	Clsd ostomy pouch w/o barr	Gastroenterologic	Gastroenterologic Ostomy
A5053	Ostomy pouch, closed; for use on faceplate, each	Clsd ostomy pouch faceplate	Gastroenterologic	Gastroenterologic Ostomy
A5054	Ostomy pouch, closed; for use on barrier with flange (2 piece), each	Clsd ostomy pouch w/flange	Gastroenterologic	Gastroenterologic Ostomy
A5055	Stoma cap	Stoma cap	Gastroenterologic	Gastroenterologic Ostomy
A5056	Ostomy pouch, drainable, with extended wear barrier attached, with filter, (1 piece), each	1 pc ost pouch w filter	Gastroenterologic	Gastroenterologic Ostomy
A5057	Ostomy pouch, drainable, with extended wear barrier attached, with built in convexity, with filter, (1 piece), each	1 pc ost pou w built-in conv	Gastroenterologic	Gastroenterologic Ostomy
A5061	Ostomy pouch, drainable; with barrier attached, (1 piece), each	Pouch drainable w barrier at	Gastroenterologic	Gastroenterologic Ostomy
A5062	Ostomy pouch, drainable; without barrier attached (1 piece), each	Drnble ostomy pouch w/o barr	Gastroenterologic	Gastroenterologic Ostomy
A5063	Ostomy pouch, drainable; for use on barrier with flange (2 piece system), each	Drain ostomy pouch w/flange	Gastroenterologic	Gastroenterologic Ostomy
A5081	Stoma plug or seal, any type	Stoma plug or seal, any type	Gastroenterologic	Gastroenterologic Ostomy
A5082	Continent device; catheter for continent stoma	Continent stoma catheter	Gastroenterologic	Gastroenterologic Ostomy
A5083	Continent device, stoma absorptive cover for continent stoma	Stoma absorptive cover	Gastroenterologic	Gastroenterologic Ostomy
A5093	Ostomy accessory; convex insert	Ostomy accessory convex inse	Gastroenterologic	Gastroenterologic Ostomy
A5131	Appliance cleaner, incontinence and ostomy appliances, per 16 oz.	Appliance cleaner	Gastroenterologic	Gastroenterologic Ostomy
A4361	Ostomy faceplate, each	Ostomy face plate	Gastroenterologic	Gastroenterologic Ostomy
A4362	Skin barrier; solid, 4 x 4 or equivalent; each	Solid skin barrier	Gastroenterologic	Gastroenterologic Ostomy
A4363	Ostomy clamp, any type, replacement only, each	Ostomy clamp, replacement	Gastroenterologic	Gastroenterologic Ostomy
A4366	Ostomy vent, any type, each	Ostomy vent	Gastroenterologic	Gastroenterologic Ostomy
A4367	Ostomy belt, each	Ostomy belt	Gastroenterologic	Gastroenterologic Ostomy
A4368	Ostomy filter, any type, each	Ostomy filter	Gastroenterologic	Gastroenterologic Ostomy
A4369	Ostomy skin barrier, liquid (spray, brush, etc.), per oz	Skin barrier liquid per oz	Gastroenterologic	Gastroenterologic Ostomy
A4371	Ostomy skin barrier, powder, per oz	Skin barrier powder per oz	Gastroenterologic	Gastroenterologic Ostomy
A4372	Ostomy skin barrier, solid 4 x 4 or equivalent, standard wear, with built-in convexity, each	Skin barrier solid 4x4 equiv	Gastroenterologic	Gastroenterologic Ostomy
A4373	Ostomy skin barrier, with flange (solid, flexible or accordion), with built-in convexity, any size, each	Skin barrier with flange	Gastroenterologic	Gastroenterologic Ostomy
A4375	Ostomy pouch, drainable, with faceplate attached, plastic, each	Drainable plastic pch w fcpl	Gastroenterologic	Gastroenterologic Ostomy
A4376	Ostomy pouch, drainable, with faceplate attached, rubber, each	Drainable rubber pch w fcplt	Gastroenterologic	Gastroenterologic Ostomy
A4377	Ostomy pouch, drainable, for use on faceplate, plastic, each	Drainable plstic pch w/o fp	Gastroenterologic	Gastroenterologic Ostomy
A4378	Ostomy pouch, drainable, for use on faceplate, rubber, each	Drainable rubber pch w/o fp	Gastroenterologic	Gastroenterologic Ostomy
A4384	Ostomy faceplate equivalent, silicone ring, each	Ostomy faceplt/silicone ring	Gastroenterologic	Gastroenterologic Ostomy
A4385	Ostomy skin barrier, solid 4 x 4 or equivalent, extended wear, without built-in convexity, each	Ost skn barrier sld ext wear	Gastroenterologic	Gastroenterologic Ostomy
A4387	Ostomy pouch, closed, with barrier attached, with built-in convexity (1 piece), each	Ost clsd pouch w att st barr	Gastroenterologic	Gastroenterologic Ostomy
A4388	Ostomy pouch, drainable, with extended wear barrier attached, (1 piece), each	Drainable pch w ex wear barr	Gastroenterologic	Gastroenterologic Ostomy
A4389	Ostomy pouch, drainable, with barrier attached, with built-in convexity (1 piece), each	Drainable pch w st wear barr	Gastroenterologic	Gastroenterologic Ostomy
A4390	Ostomy pouch, drainable, with extended wear barrier attached, with built-in convexity (1 piece), each	Drainable pch ex wear convex	Gastroenterologic	Gastroenterologic Ostomy
A4394	Ostomy deodorant, with or without lubricant, for use in ostomy pouch, per fluid ounce	Ostomy pouch liq deodorant	Gastroenterologic	Gastroenterologic Ostomy
A4395	Ostomy deodorant for use in ostomy pouch, solid, per tablet	Ostomy pouch solid deodorant	Gastroenterologic	Gastroenterologic Ostomy
A4396	Ostomy belt with peristomal hernia support	Peristomal hernia supprt blt	Gastroenterologic	Gastroenterologic Ostomy
A4397	Irrigation supply; sleeve, each	Irrigation supply sleeve	Gastroenterologic	Gastroenterologic Ostomy
A4398	Ostomy irrigation supply; bag, each	Ostomy irrigation bag	Gastroenterologic	Gastroenterologic Ostomy
A4399	Ostomy irrigation supply; cone/catheter, with or without brush	Ostomy irrig cone/cath w brs	Gastroenterologic	Gastroenterologic Ostomy
A4400	Ostomy irrigation set	Ostomy irrigation set	Gastroenterologic	Gastroenterologic Ostomy
A4404	Ostomy ring, each	Ostomy ring each	Gastroenterologic	Gastroenterologic Ostomy
A4405	Ostomy skin barrier, non-pectin based, paste, per ounce	Nonpectin based ostomy paste	Gastroenterologic	Gastroenterologic Ostomy
A4406	Ostomy skin barrier, pectin-based, paste, per ounce	Pectin based ostomy paste	Gastroenterologic	Gastroenterologic Ostomy
A4407	Ostomy skin barrier, with flange (solid, flexible, or accordion), extended wear, with built-in convexity, 4 x 4 inches or smaller, each	Ext wear ost skn barr <=4sq"	Gastroenterologic	Gastroenterologic Ostomy
A4408	Ostomy skin barrier, with flange (solid, flexible or accordion), extended wear, with built-in convexity, larger than 4 x 4 inches, each	Ext wear ost skn barr >4sq"	Gastroenterologic	Gastroenterologic Ostomy
A4409	Ostomy skin barrier, with flange (solid, flexible or accordion), extended wear, without built-in convexity, 4 x 4 inches or smaller, each	Ost skn barr convex <=4 sq i	Gastroenterologic	Gastroenterologic Ostomy
A4410	Ostomy skin barrier, with flange (solid, flexible or accordion), extended wear, without built-in convexity, larger than 4 x 4 inches, each	Ost skn barr extnd >4 sq	Gastroenterologic	Gastroenterologic Ostomy
A4411	Ostomy skin barrier, solid 4 x 4 or equivalent, extended wear, with built-in convexity, each	Ost skn barr extnd =4sq	Gastroenterologic	Gastroenterologic Ostomy
A4412	Ostomy pouch, drainable, high output, for use on a barrier with flange (2 piece system), without filter, each	Ost pouch drain high output	Gastroenterologic	Gastroenterologic Ostomy
A4413	Ostomy pouch, drainable, high output, for use on a barrier with flange (2 piece system), with filter, each	2 pc drainable ost pouch	Gastroenterologic	Gastroenterologic Ostomy
A4414	Ostomy skin barrier, with flange (solid, flexible or accordion), without built-in convexity, 4 x 4 inches or smaller, each	Ost sknbar w/o conv<=4 sq in	Gastroenterologic	Gastroenterologic Ostomy
A4415	Ostomy skin barrier, with flange (solid, flexible or accordion), without built-in convexity, larger than 4 x 4 inches, each	Ost skn barr w/o conv >4 sqi	Gastroenterologic	Gastroenterologic Ostomy
A4416	Ostomy pouch, closed, with barrier attached, with filter (1 piece), each	Ost pch clsd w barrier/filtr	Gastroenterologic	Gastroenterologic Ostomy
A4417	Ostomy pouch, closed, with barrier attached, with built-in convexity, with filter (1 piece), each	Ost pch w bar/bltinconv/fltr	Gastroenterologic	Gastroenterologic Ostomy
A4418	Ostomy pouch, closed; without barrier attached, with filter (1 piece), each	Ost pch clsd w/o bar w filtr	Gastroenterologic	Gastroenterologic Ostomy
B4083	Stomach tube - levine type	Enteral stomach tube levine	Gastroenterologic	Gastric Suction
E2000	Gastric suction pump, home model, portable or stationary, electric	Gastric suction pump hme mdl	Gastroenterologic	Gastric Suction
B4087	Gastrostomy/jejunostomy tube, standard, any material, any type, each	Gastro/jejuno tube, std	Gastroenterologic	Enteral Tube
B4088	Gastrostomy/jejunostomy tube, low-profile, any material, any type, each	Gastro/jejuno tube, low-pro	Gastroenterologic	Enteral Tube
B4034	Enteral feeding supply kit; syringe fed, per day, includes but not limited to feeding/flushing syringe, administration set tubing, dressings, tape	Enter feed supkit syr by day	Gastroenterologic	Enteral Supplies
B4035	Enteral feeding supply kit; pump fed, per day, includes but not limited to feeding/flushing syringe, administration set tubing, dressings, tape	Enteral feed supp pump per d	Gastroenterologic	Enteral Supplies
B4036	Enteral feeding supply kit; gravity fed, per day, includes but not limited to feeding/flushing syringe, administration set tubing, dressings, tape	Enteral feed sup kit grav by	Gastroenterologic	Enteral Supplies
B9000	Enteral nutrition infusion pump - without alarm	Enter infusion pump w/o alrm	Gastroenterologic	Enteral Supplies
B9002	Enteral nutrition infusion pump, any type	Enter nutr inf pump any type	Gastroenterologic	Enteral Supplies
B9998	Noc for enteral supplies	Enteral supp not otherwise c	Gastroenterologic	Enteral Supplies
S9340	Home therapy; enteral nutrition; administrative services, professional pharmacy services, care coordination, and all necessary supplies and equipment (enteral formula and nursing visits coded separately), per diem	Hit enteral per diem	Gastroenterologic	Enteral Supplies
S9341	Home therapy; enteral nutrition via gravity; administrative services, professional pharmacy services, care coordination, and all necessary supplies and equipment (enteral formula and nursing visits coded separately), per diem	Hit enteral grav diem	Gastroenterologic	Enteral Supplies
S9342	Home therapy; enteral nutrition via pump; administrative services, professional pharmacy services, care coordination, and all necessary supplies and equipment (enteral formula and nursing visits coded separately), per diem	Hit enteral pump diem	Gastroenterologic	Enteral Supplies
S9343	Home therapy; enteral nutrition via bolus; administrative services, professional pharmacy services, care coordination, and all necessary supplies and equipment (enteral formula and nursing visits coded separately), per diem	Hit enteral bolus nurs	Gastroenterologic	Enteral Supplies
A4337	Incontinence supply, rectal insert, any type, each	Incontinent rectal insert	Gastroenterologic	Bowel Irrigation
A4458	Enema bag with tubing, reusable	Reusable enema bag	Gastroenterologic	Bowel Irrigation
A4459	Manual pump-operated enema system, includes balloon, catheter and all accessories, reusable, any type	Manual pump enema, reusable	Gastroenterologic	Bowel Irrigation
E0350	Control unit for electronic bowel irrigation/evacuation system	Control unit bowel system	Gastroenterologic	Bowel Irrigation
E0352	Disposable pack (water reservoir bag, speculum, valving mechanism and collection bag/box) for use with the electronic bowel irrigation/evacuation system	Disposable pack w/bowel syst	Gastroenterologic	Bowel Irrigation
E0275	Bed pan, standard, metal or plastic	Bed pan standard	Genitourinary	Bedpan
E0276	Bed pan, fracture, metal or plastic	Bed pan fracture	Genitourinary	Bedpan
A4520	Incontinence garment, any type, (e.g., brief, diaper), each	Incontinence garment anytype	Genitourinary	Diapers
T4521	Adult sized disposable incontinence product, brief/diaper, small, each	Adult size brief/diaper sm	Genitourinary	Diapers
T4522	Adult sized disposable incontinence product, brief/diaper, medium, each	Adult size brief/diaper med	Genitourinary	Diapers
T4523	Adult sized disposable incontinence product, brief/diaper, large, each	Adult size brief/diaper lg	Genitourinary	Diapers
T4524	Adult sized disposable incontinence product, brief/diaper, extra large, each	Adult size brief/diaper xl	Genitourinary	Diapers
T4525	Adult sized disposable incontinence product, protective underwear/pull-on, small size, each	Adult size pull-on sm	Genitourinary	Diapers
T4526	Adult sized disposable incontinence product, protective underwear/pull-on, medium size, each	Adult size pull-on med	Genitourinary	Diapers
T4527	Adult sized disposable incontinence product, protective underwear/pull-on, large size, each	Adult size pull-on lg	Genitourinary	Diapers
T4528	Adult sized disposable incontinence product, protective underwear/pull-on, extra large size, each	Adult size pull-on xl	Genitourinary	Diapers
T4529	Pediatric sized disposable incontinence product, brief/diaper, small/medium size, each	Ped size brief/diaper sm/med	Genitourinary	Diapers
T4530	Pediatric sized disposable incontinence product, brief/diaper, large size, each	Ped size brief/diaper lg	Genitourinary	Diapers
T4531	Pediatric sized disposable incontinence product, protective underwear/pull-on, small/medium size, each	Ped size pull-on sm/med	Genitourinary	Diapers
T4532	Pediatric sized disposable incontinence product, protective underwear/pull-on, large size, each	Ped size pull-on lg	Genitourinary	Diapers
T4533	Youth sized disposable incontinence product, brief/diaper, each	Youth size brief/diaper	Genitourinary	Diapers
T4534	Youth sized disposable incontinence product, protective underwear/pull-on, each	Youth size pull-on	Genitourinary	Diapers
T4536	Incontinence product, protective underwear/pull-on, reusable, any size, each	Reusable pull-on any size	Genitourinary	Diapers
T4538	Diaper service, reusable diaper, each diaper	Diaper serv reusable diaper	Genitourinary	Diapers
T4539	Incontinence product, diaper/brief, reusable, any size, each	Reuse diaper/brief any size	Genitourinary	Diapers
T4543	Adult sized disposable incontinence product, protective brief/diaper, above extra large, each	Adult disp brief/diap abv xl	Genitourinary	Diapers
T4544	Adult sized disposable incontinence product, protective underwear/pull-on, above extra large, each	Adlt disp und/pull on abv xl	Genitourinary	Diapers
S8270	Enuresis alarm, using auditory buzzer and/or vibration device	Enuresis alarm	Genitourinary	Enuresis Alarm
L7900	Male vacuum erection system	Male vacuum erection system	Genitourinary	Erectile Device
L7902	Tension ring, for vacuum erection device, any type, replacement only, each	Tension ring, vac erect dev	Genitourinary	Erectile Device
A4335	Incontinence supply; miscellaneous	Incontinence supply	Genitourinary	Incontinence (Not Otherwise Classified)
A4356	External urethral clamp or compression device (not to be used for catheter clamp), each	Ext ureth clmp or compr dvc	Genitourinary	Incontinence (Not Otherwise Classified)
A4360	Disposable external urethral clamp or compression device, with pad and/or pouch, each	Disposable ext urethral dev	Genitourinary	Incontinence (Not Otherwise Classified)
A4561	Pessary, rubber, any type	Pessary rubber, any type	Genitourinary	Pessary
A4562	Pessary, non rubber, any type	Pessary, non rubber,any type	Genitourinary	Pessary
C1813	Prosthesis, penile, inflatable	Prosthesis, penile, inflatab	Genitourinary	Prosthesis (Genitourinary)
C1815	Prosthesis, urinary sphincter (implantable)	Pros, urinary sph, imp	Genitourinary	Prosthesis (Genitourinary)
C2622	Prosthesis, penile, non-inflatable	Prosthesis, penile, non-inf	Genitourinary	Prosthesis (Genitourinary)
A4553	Non-disposable underpads, all sizes	Nondisp underpads, all sizes	Genitourinary	Underpads
A4554	Disposable underpads, all sizes	Disposable underpads	Genitourinary	Underpads
T4535	Disposable liner/shield/guard/pad/undergarment, for incontinence, each	Disposable liner/shield/pad	Genitourinary	Underpads
T4537	Incontinence product, protective underpad, reusable, bed size, each	Reusable underpad bed size	Genitourinary	Underpads
T4540	Incontinence product, protective underpad, reusable, chair size, each	Reusable underpad chair size	Genitourinary	Underpads
T4541	Incontinence product, disposable underpad, large, each	Large disposable underpad	Genitourinary	Underpads
T4542	Incontinence product, disposable underpad, small size, each	Small disposable underpad	Genitourinary	Underpads
A4310	Insertion tray without drainage bag and without catheter (accessories only)	Insert tray w/o bag/cath	Genitourinary	Urinary Cathing
A4311	Insertion tray without drainage bag with indwelling catheter, foley type, two-way latex with coating (teflon, silicone, silicone elastomer or hydrophilic, etc.)	Catheter w/o bag 2-way latex	Genitourinary	Urinary Cathing
A4312	Insertion tray without drainage bag with indwelling catheter, foley type, two-way, all silicone	Cath w/o bag 2-way silicone	Genitourinary	Urinary Cathing
A4313	Insertion tray without drainage bag with indwelling catheter, foley type, three-way, for continuous irrigation	Catheter w/bag 3-way	Genitourinary	Urinary Cathing
A4314	Insertion tray with drainage bag with indwelling catheter, foley type, two-way latex with coating (teflon, silicone, silicone elastomer or hydrophilic, etc.)	Cath w/drainage 2-way latex	Genitourinary	Urinary Cathing
A4315	Insertion tray with drainage bag with indwelling catheter, foley type, two-way, all silicone	Cath w/drainage 2-way silcne	Genitourinary	Urinary Cathing
A4316	Insertion tray with drainage bag with indwelling catheter, foley type, three-way, for continuous irrigation	Cath w/drainage 3-way	Genitourinary	Urinary Cathing
A4321	Therapeutic agent for urinary catheter irrigation	Cath therapeutic irrig agent	Genitourinary	Urinary Cathing
A4326	Male external catheter with integral collection chamber, any type, each	Male external catheter	Genitourinary	Urinary Cathing
A4333	Urinary catheter anchoring device, adhesive skin attachment, each	Urinary cath anchor device	Genitourinary	Urinary Cathing
A4334	Urinary catheter anchoring device, leg strap, each	Urinary cath leg strap	Genitourinary	Urinary Cathing
A4336	Incontinence supply, urethral insert, any type, each	Urethral insert	Genitourinary	Urinary Cathing
A4338	Indwelling catheter; foley type, two-way latex with coating (teflon, silicone, silicone elastomer, or hydrophilic, etc.), each	Indwelling catheter latex	Genitourinary	Urinary Cathing
A4340	Indwelling catheter; specialty type, (e.g., coude, mushroom, wing, etc.), each	Indwelling catheter special	Genitourinary	Urinary Cathing
A4344	Indwelling catheter, foley type, two-way, all silicone, each	Cath indw foley 2 way silicn	Genitourinary	Urinary Cathing
A4346	Indwelling catheter; foley type, three way for continuous irrigation, each	Cath indw foley 3 way	Genitourinary	Urinary Cathing
A4349	Male external catheter, with or without adhesive, disposable, each	Disposable male external cat	Genitourinary	Urinary Cathing
A4351	Intermittent urinary catheter; straight tip, with or without coating (teflon, silicone, silicone elastomer, or hydrophilic, etc.), each	Straight tip urine catheter	Genitourinary	Urinary Cathing
A4352	Intermittent urinary catheter; coude (curved) tip, with or without coating (teflon, silicone, silicone elastomeric, or hydrophilic, etc.), each	Coude tip urinary catheter	Genitourinary	Urinary Cathing
A4353	Intermittent urinary catheter, with insertion supplies	Intermittent urinary cath	Genitourinary	Urinary Cathing
A4354	Insertion tray with drainage bag but without catheter	Cath insertion tray w/bag	Genitourinary	Urinary Cathing
A4355	Irrigation tubing set for continuous bladder irrigation through a three-way indwelling foley catheter, each	Bladder irrigation tubing	Genitourinary	Urinary Cathing
A4357	Bedside drainage bag, day or night, with or without anti-reflux device, with or without tube, each	Bedside drainage bag	Genitourinary	Urinary Cathing
A4358	Urinary drainage bag, leg or abdomen, vinyl, with or without tube, with straps, each	Urinary leg or abdomen bag	Genitourinary	Urinary Cathing
A5200	Percutaneous catheter/tube anchoring device, adhesive skin attachment	Percutaneous catheter anchor	Genitourinary	Urinary Cathing
A5105	Urinary suspensory with leg bag, with or without tube, each	Urinary suspensory	Genitourinary	Urinary Cathing
A5112	Urinary drainage bag, leg or abdomen, latex, with or without tube, with straps, each	Urinary leg bag	Genitourinary	Urinary Cathing
A5113	Leg strap; latex, replacement only, per set	Latex leg strap	Genitourinary	Urinary Cathing
A5114	Leg strap; foam or fabric, replacement only, per set	Foam/fabric leg strap	Genitourinary	Urinary Cathing
A4331	Extension drainage tubing, any type, any length, with connector/adaptor, for use with urinary leg bag or urostomy pouch, each	Extension drainage tubing	Genitourinary	Urinary Ostomy
A4379	Ostomy pouch, urinary, with faceplate attached, plastic, each	Urinary plastic pouch w fcpl	Genitourinary	Urinary Ostomy
A4380	Ostomy pouch, urinary, with faceplate attached, rubber, each	Urinary rubber pouch w fcplt	Genitourinary	Urinary Ostomy
A4381	Ostomy pouch, urinary, for use on faceplate, plastic, each	Urinary plastic pouch w/o fp	Genitourinary	Urinary Ostomy
A4382	Ostomy pouch, urinary, for use on faceplate, heavy plastic, each	Urinary hvy plstc pch w/o fp	Genitourinary	Urinary Ostomy
A4383	Ostomy pouch, urinary, for use on faceplate, rubber, each	Urinary rubber pouch w/o fp	Genitourinary	Urinary Ostomy
A4391	Ostomy pouch, urinary, with extended wear barrier attached (1 piece), each	Urinary pouch w ex wear barr	Genitourinary	Urinary Ostomy
A4392	Ostomy pouch, urinary, with standard wear barrier attached, with built-in convexity (1 piece), each	Urinary pouch w st wear barr	Genitourinary	Urinary Ostomy
A4393	Ostomy pouch, urinary, with extended wear barrier attached, with built-in convexity (1 piece), each	Urine pch w ex wear bar conv	Genitourinary	Urinary Ostomy
A4428	Ostomy pouch, urinary, with extended wear barrier attached, with faucet-type tap with valve (1 piece), each	Urine ost pouch w faucet/tap	Genitourinary	Urinary Ostomy
A4429	Ostomy pouch, urinary, with barrier attached, with built-in convexity, with faucet-type tap with valve (1 piece), each	Urine ost pouch w bltinconv	Genitourinary	Urinary Ostomy
A4430	Ostomy pouch, urinary, with extended wear barrier attached, with built-in convexity, with faucet-type tap with valve (1 piece), each	Ost urine pch w b/bltin conv	Genitourinary	Urinary Ostomy
A4431	Ostomy pouch, urinary; with barrier attached, with faucet-type tap with valve (1 piece), each	Ost pch urine w barrier/tapv	Genitourinary	Urinary Ostomy
A4432	Ostomy pouch, urinary; for use on barrier with non-locking flange, with faucet-type tap with valve (2 piece), each	Os pch urine w bar/fange/tap	Genitourinary	Urinary Ostomy
A4433	Ostomy pouch, urinary; for use on barrier with locking flange (2 piece), each	Urine ost pch bar w lock fln	Genitourinary	Urinary Ostomy
A4434	Ostomy pouch, urinary; for use on barrier with locking flange, with faucet-type tap with valve (2 piece), each	Ost pch urine w lock flng/ft	Genitourinary	Urinary Ostomy
A5071	Ostomy pouch, urinary; with barrier attached (1 piece), each	Urinary pouch w/barrier	Genitourinary	Urinary Ostomy
A5072	Ostomy pouch, urinary; without barrier attached (1 piece), each	Urinary pouch w/o barrier	Genitourinary	Urinary Ostomy
A5073	Ostomy pouch, urinary; for use on barrier with flange (2 piece), each	Urinary pouch on barr w/flng	Genitourinary	Urinary Ostomy
A4327	Female external urinary collection device; meatal cup, each	Fem urinary collect dev cup	Genitourinary	Urine Collection
A4328	Female external urinary collection device; pouch, each	Fem urinary collect pouch	Genitourinary	Urine Collection
A5102	Bedside drainage bottle with or without tubing, rigid or expandable, each	Bedside drain btl w/wo tube	Genitourinary	Urine Collection
E0325	Urinal; male, jug-type, any material	Urinal male jug-type	Genitourinary	Urine Collection
E0326	Urinal; female, jug-type, any material	Urinal female jug-type	Genitourinary	Urine Collection
A4636	Replacement, handgrip, cane, crutch, or walker, each	Handgrip for cane etc	Musculoskeletal	Ambulation (Cane)
E0100	Cane, includes canes of all materials, adjustable or fixed, with tip	Cane adjust/fixed with tip	Musculoskeletal	Ambulation (Cane)
E0105	Cane, quad or three prong, includes canes of all materials, adjustable or fixed, with tips	Cane adjust/fixed quad/3 pro	Musculoskeletal	Ambulation (Cane)
E0153	Platform attachment, forearm crutch, each	Forearm crutch platform atta	Musculoskeletal	Ambulation (Forearm Crutches)
E0110	Crutches, forearm, includes crutches of various materials, adjustable or fixed, pair, complete with tips and handgrips	Crutch forearm pair	Musculoskeletal	Ambulation (Forearm Crutches)
E0111	Crutch forearm, includes crutches of various materials, adjustable or fixed, each, with tip and handgrips	Crutch forearm each	Musculoskeletal	Ambulation (Forearm Crutches)
A4637	Replacement, tip, cane, crutch, walker, each.	Repl tip cane/crutch/walker	Musculoskeletal	Ambulation (Not Otherwise Classified)
E0130	Walker, rigid (pickup), adjustable or fixed height	Walker rigid adjust/fixed ht	Musculoskeletal	Ambulation (Walker)
E0135	Walker, folding (pickup), adjustable or fixed height	Walker folding adjust/fixed	Musculoskeletal	Ambulation (Walker)
E0140	Walker, with trunk support, adjustable or fixed height, any type	Walker w trunk support	Musculoskeletal	Ambulation (Walker)
E0141	Walker, rigid, wheeled, adjustable or fixed height	Rigid wheeled walker adj/fix	Musculoskeletal	Ambulation (Walker)
E0143	Walker, folding, wheeled, adjustable or fixed height	Walker folding wheeled w/o s	Musculoskeletal	Ambulation (Walker)
E0144	Walker, enclosed, four sided framed, rigid or folding, wheeled with posterior seat	Enclosed walker w rear seat	Musculoskeletal	Ambulation (Walker)
E0147	Walker, heavy duty, multiple braking system, variable wheel resistance	Walker variable wheel resist	Musculoskeletal	Ambulation (Walker)
E0148	Walker, heavy duty, without wheels, rigid or folding, any type, each	Heavyduty walker no wheels	Musculoskeletal	Ambulation (Walker)
E0149	Walker, heavy duty, wheeled, rigid or folding, any type	Heavy duty wheeled walker	Musculoskeletal	Ambulation (Walker)
E0154	Platform attachment, walker, each	Walker platform attachment	Musculoskeletal	Ambulation (Walker)
E0155	Wheel attachment, rigid pick-up walker, per pair	Walker wheel attachment,pair	Musculoskeletal	Ambulation (Walker)
E0156	Seat attachment, walker	Walker seat attachment	Musculoskeletal	Ambulation (Walker)
E0157	Crutch attachment, walker, each	Walker crutch attachment	Musculoskeletal	Ambulation (Walker)
E0158	Leg extensions for walker, per set of four (4)	Walker leg extenders set of4	Musculoskeletal	Ambulation (Walker)
E0159	Brake attachment for wheeled walker, replacement, each	Brake for wheeled walker	Musculoskeletal	Ambulation (Walker)
E0160	Sitz type bath or equipment, portable, used with or without commode	Sitz type bath or equipment	Musculoskeletal	Bathing/Toileting
E0161	Sitz type bath or equipment, portable, used with or without commode, with faucet attachment/s	Sitz bath/equipment w/faucet	Musculoskeletal	Bathing/Toileting
E0162	Sitz bath chair	Sitz bath chair	Musculoskeletal	Bathing/Toileting
E0163	Commode chair, mobile or stationary, with fixed arms	Commode chair with fixed arm	Musculoskeletal	Bathing/Toileting
E0165	Commode chair, mobile or stationary, with detachable arms	Commode chair with detacharm	Musculoskeletal	Bathing/Toileting
E0167	Pail or pan for use with commode chair, replacement only	Commode chair pail or pan	Musculoskeletal	Bathing/Toileting
E0168	Commode chair, extra wide and/or heavy duty, stationary or mobile, with or without arms, any type, each	Heavyduty/wide commode chair	Musculoskeletal	Bathing/Toileting
E0170	Commode chair with integrated seat lift mechanism, electric, any type	Commode chair electric	Musculoskeletal	Bathing/Toileting
E0171	Commode chair with integrated seat lift mechanism, non-electric, any type	Commode chair non-electric	Musculoskeletal	Bathing/Toileting
E0172	Seat lift mechanism placed over or on top of toilet, any type	Seat lift mechanism toilet	Musculoskeletal	Bathing/Toileting
E0175	Foot rest, for use with commode chair, each	Commode chair foot rest	Musculoskeletal	Bathing/Toileting
E0240	Bath/shower chair, with or without wheels, any size	Bath/shower chair	Musculoskeletal	Bathing/Toileting
E0241	Bath tub wall rail, each	Bath tub wall rail	Musculoskeletal	Bathing/Toileting
E0242	Bath tub rail, floor base	Bath tub rail floor	Musculoskeletal	Bathing/Toileting
E0243	Toilet rail, each	Toilet rail	Musculoskeletal	Bathing/Toileting
E0244	Raised toilet seat	Toilet seat raised	Musculoskeletal	Bathing/Toileting
E0245	Tub stool or bench	Tub stool or bench	Musculoskeletal	Bathing/Toileting
E0246	Transfer tub rail attachment	Transfer tub rail attachment	Musculoskeletal	Bathing/Toileting
E0247	Transfer bench for tub or toilet with or without commode opening	Trans bench w/wo comm open	Musculoskeletal	Bathing/Toileting
E0248	Transfer bench, heavy duty, for tub or toilet with or without commode opening	Hdtrans bench w/wo comm open	Musculoskeletal	Bathing/Toileting
E0968	Commode seat, wheelchair	Wheelchair commode seat	Musculoskeletal	Bathing/Toileting
E8000	Gait trainer, pediatric size, posterior support, includes all accessories and components	Posterior gait trainer	Musculoskeletal	Gait Trainer
E8001	Gait trainer, pediatric size, upright support, includes all accessories and components	Upright gait trainer	Musculoskeletal	Gait Trainer
E8002	Gait trainer, pediatric size, anterior support, includes all accessories and components	Anterior gait trainer	Musculoskeletal	Gait Trainer
A8000	Helmet, protective, soft, prefabricated, includes all components and accessories	Soft protect helmet prefab	Musculoskeletal	Helmet
A8001	Helmet, protective, hard, prefabricated, includes all components and accessories	Hard protect helmet prefab	Musculoskeletal	Helmet
A8002	Helmet, protective, soft, custom fabricated, includes all components and accessories	Soft protect helmet custom	Musculoskeletal	Helmet
A8003	Helmet, protective, hard, custom fabricated, includes all components and accessories	Hard protect helmet custom	Musculoskeletal	Helmet
A8004	Soft interface for helmet, replacement only	Repl soft interface, helmet	Musculoskeletal	Helmet
S1040	Cranial remolding orthosis, pediatric, rigid, with soft interface material, custom fabricated, includes fitting and adjustment(s)	Cranial remolding orthosis	Musculoskeletal	Helmet
E1810	Dynamic adjustable knee extension / flexion device, includes soft interface material	Adjust knee ext/flex device	Musculoskeletal	Joint Device (Lower Extremity)
E1811	Static progressive stretch knee device, extension and/or flexion, with or without range of motion adjustment, includes all components and accessories	Sps knee device	Musculoskeletal	Joint Device (Lower Extremity)
E1812	Dynamic knee, extension/flexion device with active resistance control	Knee ext/flex w act res ctrl	Musculoskeletal	Joint Device (Lower Extremity)
E1815	Dynamic adjustable ankle extension/flexion device, includes soft interface material	Adjust ankle ext/flex device	Musculoskeletal	Joint Device (Lower Extremity)
E1816	Static progressive stretch ankle device, flexion and/or extension, with or without range of motion adjustment, includes all components and accessories	Sps ankle device	Musculoskeletal	Joint Device (Lower Extremity)
E1820	Replacement soft interface material, dynamic adjustable extension/flexion device	Soft interface material	Musculoskeletal	Joint Device (Lower Extremity)
E1821	Replacement soft interface material/cuffs for bi-directional static progressive stretch device	Replacement interface spsd	Musculoskeletal	Joint Device (Lower Extremity)
E1830	Dynamic adjustable toe extension/flexion device, includes soft interface material	Adjust toe ext/flex device	Musculoskeletal	Joint Device (Lower Extremity)
E1831	Static progressive stretch toe device, extension and/or flexion, with or without range of motion adjustment, includes all components and accessories	Static str toe dev ext/flex	Musculoskeletal	Joint Device (Lower Extremity)
E1800	Dynamic adjustable elbow extension/flexion device, includes soft interface material	Adjust elbow ext/flex device	Musculoskeletal	Joint Device (Upper Extremity)
E1801	Static progressive stretch elbow device, extension and/or flexion, with or without range of motion adjustment, includes all components and accessories	Sps elbow device	Musculoskeletal	Joint Device (Upper Extremity)
E1802	Dynamic adjustable forearm pronation/supination device, includes soft interface material	Adjst forearm pro/sup device	Musculoskeletal	Joint Device (Upper Extremity)
E1805	Dynamic adjustable wrist extension / flexion device, includes soft interface material	Adjust wrist ext/flex device	Musculoskeletal	Joint Device (Upper Extremity)
E1806	Static progressive stretch wrist device, flexion and/or extension, with or without range of motion adjustment, includes all components and accessories	Sps wrist device	Musculoskeletal	Joint Device (Upper Extremity)
E1818	Static progressive stretch forearm pronation / supination device, with or without range of motion adjustment, includes all components and accessories	Sps forearm device	Musculoskeletal	Joint Device (Upper Extremity)
E1825	Dynamic adjustable finger extension/flexion device, includes soft interface material	Adjust finger ext/flex devc	Musculoskeletal	Joint Device (Upper Extremity)
E1840	Dynamic adjustable shoulder flexion / abduction / rotation device, includes soft interface material	Adj shoulder ext/flex device	Musculoskeletal	Joint Device (Upper Extremity)
E1841	Static progressive stretch shoulder device, with or without range of motion adjustment, includes all components and accessories	Static str shldr dev rom adj	Musculoskeletal	Joint Device (Upper Extremity)
E0181	Powered pressure reducing mattress overlay/pad, alternating, with pump, includes heavy duty	Press pad alternating w/ pum	Musculoskeletal	Mattress Bed
E0182	Pump for alternating pressure pad, for replacement only	Replace pump, alt press pad	Musculoskeletal	Mattress Bed
E0184	Dry pressure mattress	Dry pressure mattress	Musculoskeletal	Mattress Bed
E0185	Gel or gel-like pressure pad for mattress, standard mattress length and width	Gel pressure mattress pad	Musculoskeletal	Mattress Bed
E0186	Air pressure mattress	Air pressure mattress	Musculoskeletal	Mattress Bed
E0187	Water pressure mattress	Water pressure mattress	Musculoskeletal	Mattress Bed
E0193	Powered air flotation bed (low air loss therapy)	Powered air flotation bed	Musculoskeletal	Mattress Bed
E0194	Air fluidized bed	Air fluidized bed	Musculoskeletal	Mattress Bed
E0196	Gel pressure mattress	Gel pressure mattress	Musculoskeletal	Mattress Bed
E0197	Air pressure pad for mattress, standard mattress length and width	Air pressure pad for mattres	Musculoskeletal	Mattress Bed
E0198	Water pressure pad for mattress, standard mattress length and width	Water pressure pad for mattr	Musculoskeletal	Mattress Bed
E0199	Dry pressure pad for mattress, standard mattress length and width	Dry pressure pad for mattres	Musculoskeletal	Mattress Bed
E0250	Hospital bed, fixed height, with any type side rails, with mattress	Hosp bed fixed ht w/ mattres	Musculoskeletal	Mattress Bed
E0251	Hospital bed, fixed height, with any type side rails, without mattress	Hosp bed fixd ht w/o mattres	Musculoskeletal	Mattress Bed
E0255	Hospital bed, variable height, hi-lo, with any type side rails, with mattress	Hospital bed var ht w/ mattr	Musculoskeletal	Mattress Bed
E0256	Hospital bed, variable height, hi-lo, with any type side rails, without mattress	Hospital bed var ht w/o matt	Musculoskeletal	Mattress Bed
E0260	Hospital bed, semi-electric (head and foot adjustment), with any type side rails, with mattress	Hosp bed semi-electr w/ matt	Musculoskeletal	Mattress Bed
E0261	Hospital bed, semi-electric (head and foot adjustment), with any type side rails, without mattress	Hosp bed semi-electr w/o mat	Musculoskeletal	Mattress Bed
E0265	Hospital bed, total electric (head, foot and height adjustments), with any type side rails, with mattress	Hosp bed total electr w/ mat	Musculoskeletal	Mattress Bed
E0266	Hospital bed, total electric (head, foot and height adjustments), with any type side rails, without mattress	Hosp bed total elec w/o matt	Musculoskeletal	Mattress Bed
E0270	Hospital bed, institutional type includes: oscillating, circulating and stryker frame, with mattress	Hospital bed institutional t	Musculoskeletal	Mattress Bed
E0271	Mattress, innerspring	Mattress innerspring	Musculoskeletal	Mattress Bed
E0272	Mattress, foam rubber	Mattress foam rubber	Musculoskeletal	Mattress Bed
E0273	Bed board	Bed board	Musculoskeletal	Mattress Bed
E0274	Over-bed table	Over-bed table	Musculoskeletal	Mattress Bed
E0277	Powered pressure-reducing air mattress	Powered pres-redu air mattrs	Musculoskeletal	Mattress Bed
E0280	Bed cradle, any type	Bed cradle	Musculoskeletal	Mattress Bed
E0290	Hospital bed, fixed height, without side rails, with mattress	Hosp bed fx ht w/o rails w/m	Musculoskeletal	Mattress Bed
E0291	Hospital bed, fixed height, without side rails, without mattress	Hosp bed fx ht w/o rail w/o	Musculoskeletal	Mattress Bed
E0292	Hospital bed, variable height, hi-lo, without side rails, with mattress	Hosp bed var ht no sr w/matt	Musculoskeletal	Mattress Bed
E0293	Hospital bed, variable height, hi-lo, without side rails, without mattress	Hosp bed var ht no sr no mat	Musculoskeletal	Mattress Bed
E0294	Hospital bed, semi-electric (head and foot adjustment), without side rails, with mattress	Hosp bed semi-elect w/ mattr	Musculoskeletal	Mattress Bed
E0295	Hospital bed, semi-electric (head and foot adjustment), without side rails, without mattress	Hosp bed semi-elect w/o matt	Musculoskeletal	Mattress Bed
E0296	Hospital bed, total electric (head, foot and height adjustments), without side rails, with mattress	Hosp bed total elect w/ matt	Musculoskeletal	Mattress Bed
E0297	Hospital bed, total electric (head, foot and height adjustments), without side rails, without mattress	Hosp bed total elect w/o mat	Musculoskeletal	Mattress Bed
E0300	Pediatric crib, hospital grade, fully enclosed, with or without top enclosure	Enclosed ped crib hosp grade	Musculoskeletal	Mattress Bed
E0301	Hospital bed, heavy duty, extra wide, with weight capacity greater than 350 pounds, but less than or equal to 600 pounds, with any type side rails, without mattress	Hd hosp bed, 350-600 lbs	Musculoskeletal	Mattress Bed
E0302	Hospital bed, extra heavy duty, extra wide, with weight capacity greater than 600 pounds, with any type side rails, without mattress	Ex hd hosp bed > 600 lbs	Musculoskeletal	Mattress Bed
E0303	Hospital bed, heavy duty, extra wide, with weight capacity greater than 350 pounds, but less than or equal to 600 pounds, with any type side rails, with mattress	Hosp bed hvy dty xtra wide	Musculoskeletal	Mattress Bed
E0304	Hospital bed, extra heavy duty, extra wide, with weight capacity greater than 600 pounds, with any type side rails, with mattress	Hosp bed xtra hvy dty x wide	Musculoskeletal	Mattress Bed
E0305	Bed side rails, half length	Rails bed side half length	Musculoskeletal	Mattress Bed
E0310	Bed side rails, full length	Rails bed side full length	Musculoskeletal	Mattress Bed
E0315	Bed accessory: board, table, or support device, any type	Bed accessory brd/tbl/supprt	Musculoskeletal	Mattress Bed
E0316	Safety enclosure frame/canopy for use with hospital bed, any type	Bed safety enclosure	Musculoskeletal	Mattress Bed
E0328	Hospital bed, pediatric, manual, 360 degree side enclosures, top of headboard, footboard and side rails up to 24 inches above the spring, includes mattress	Ped hospital bed, manual	Musculoskeletal	Mattress Bed
E0329	Hospital bed, pediatric, electric or semi-electric, 360 degree side enclosures, top of headboard, footboard and side rails up to 24 inches above the spring, includes mattress	Ped hospital bed semi/elect	Musculoskeletal	Mattress Bed
E0371	Nonpowered advanced pressure reducing overlay for mattress, standard mattress length and width	Nonpower mattress overlay	Musculoskeletal	Mattress Bed
E0372	Powered air overlay for mattress, standard mattress length and width	Powered air mattress overlay	Musculoskeletal	Mattress Bed
E0373	Nonpowered advanced pressure reducing mattress	Nonpowered pressure mattress	Musculoskeletal	Mattress Bed
E0462	Rocking bed with or without side rails	Rocking bed w/ or w/o side r	Musculoskeletal	Mattress Bed
A9281	Reaching/grabbing device, any type, any length, each	Reaching/grabbing device	Musculoskeletal	Musculoskeletal (Not Otherwise Classified)
E0944	Pelvic belt/harness/boot	Pelvic belt/harness/boot	Musculoskeletal	Musculoskeletal (Not Otherwise Classified)
E0945	Extremity belt/harness	Belt/harness extremity	Musculoskeletal	Musculoskeletal (Not Otherwise Classified)
L0980	Peroneal straps, prefabricated, off-the-shelf, pair	Peroneal straps pair pre ots	Musculoskeletal	Musculoskeletal (Not Otherwise Classified)
L8630	Metacarpophalangeal joint implant	Metacarpophalangeal implant	Musculoskeletal	Orthopedic Implant
L8631	Metacarpal phalangeal joint replacement, two or more pieces, metal (e.g., stainless steel or cobalt chrome), ceramic-like material (e.g., pyrocarbon), for surgical implantation (all sizes, includes entire system)	Mcp joint repl 2 pc or more	Musculoskeletal	Orthopedic Implant
L8641	Metatarsal joint implant	Metatarsal joint implant	Musculoskeletal	Orthopedic Implant
L8642	Hallux implant	Hallux implant	Musculoskeletal	Orthopedic Implant
L8658	Interphalangeal joint spacer, silicone or equal, each	Interphalangeal joint spacer	Musculoskeletal	Orthopedic Implant
L8659	Interphalangeal finger joint replacement, 2 or more pieces, metal (e.g., stainless steel or cobalt chrome), ceramic-like material (e.g., pyrocarbon) for surgical implantation, any size	Interphalangeal joint repl	Musculoskeletal	Orthopedic Implant
E0118	Crutch substitute, lower leg platform, with or without wheels, each	Crutch substitute	Musculoskeletal	Orthopedic Injury
L0978	Axillary crutch extension	Axillary crutch extension	Musculoskeletal	Orthopedic Injury
A4565	Slings	Slings	Musculoskeletal	Orthopedic Injury
A4566	Shoulder sling or vest design, abduction restrainer, with or without swathe control, prefabricated, includes fitting and adjustment	Should sling/vest/abrestrain	Musculoskeletal	Orthopedic Injury
A4570	Splint	Splint	Musculoskeletal	Orthopedic Injury
A4580	Cast supplies (e.g., plaster)	Cast supplies (plaster)	Musculoskeletal	Orthopedic Injury
A4590	Special casting material (e.g., fiberglass)	Special casting material	Musculoskeletal	Orthopedic Injury
A4635	Underarm pad, crutch, replacement, each	Underarm crutch pad	Musculoskeletal	Orthopedic Injury
E0112	Crutches underarm, wood, adjustable or fixed, pair, with pads, tips and handgrips	Crutch underarm pair wood	Musculoskeletal	Orthopedic Injury
E0113	Crutch underarm, wood, adjustable or fixed, each, with pad, tip and handgrip	Crutch underarm each wood	Musculoskeletal	Orthopedic Injury
E0114	Crutches underarm, other than wood, adjustable or fixed, pair, with pads, tips and handgrips	Crutch underarm pair no wood	Musculoskeletal	Orthopedic Injury
E0116	Crutch, underarm, other than wood, adjustable or fixed, with pad, tip, handgrip, with or without shock absorber, each	Crutch underarm each no wood	Musculoskeletal	Orthopedic Injury
E0117	Crutch, underarm, articulating, spring assisted, each	Underarm springassist crutch	Musculoskeletal	Orthopedic Injury
E0935	Continuous passive motion exercise device for use on knee only	Cont pas motion exercise dev	Musculoskeletal	Orthopedic Injury
A9300	Exercise equipment	Exercise equipment	Musculoskeletal	Orthopedic Injury
L4360	Walking boot, pneumatic and/or vacuum, with or without joints, with or without interface material, prefabricated item that has been trimmed, bent, molded, assembled, or otherwise customized to fit a specific patient by an individual with expertise	Pneumat walking boot pre cst	Musculoskeletal	Orthopedic Injury
L4361	Walking boot, pneumatic and/or vacuum, with or without joints, with or without interface material, prefabricated, off-the-shelf	Pneuma/vac walk boot pre ots	Musculoskeletal	Orthopedic Injury
L4370	Pneumatic full leg splint, prefabricated, off-the-shelf	Pneum full leg splnt pre ots	Musculoskeletal	Orthopedic Injury
L4386	Walking boot, non-pneumatic, with or without joints, with or without interface material, prefabricated item that has been trimmed, bent, molded, assembled, or otherwise customized to fit a specific patient by an individual with expertise	Non-pneum walk boot pre cst	Musculoskeletal	Orthopedic Injury
L4387	Walking boot, non-pneumatic, with or without joints, with or without interface material, prefabricated, off-the-shelf	Non-pneum walk boot pre ots	Musculoskeletal	Orthopedic Injury
Q4001	Casting supplies, body cast adult, with or without head, plaster	Cast sup body cast plaster	Musculoskeletal	Orthopedic Injury
Q4002	Cast supplies, body cast adult, with or without head, fiberglass	Cast sup body cast fiberglas	Musculoskeletal	Orthopedic Injury
Q4003	Cast supplies, shoulder cast, adult (11 years +), plaster	Cast sup shoulder cast plstr	Musculoskeletal	Orthopedic Injury
Q4004	Cast supplies, shoulder cast, adult (11 years +), fiberglass	Cast sup shoulder cast fbrgl	Musculoskeletal	Orthopedic Injury
Q4005	Cast supplies, long arm cast, adult (11 years +), plaster	Cast sup long arm adult plst	Musculoskeletal	Orthopedic Injury
Q4006	Cast supplies, long arm cast, adult (11 years +), fiberglass	Cast sup long arm adult fbrg	Musculoskeletal	Orthopedic Injury
Q4007	Cast supplies, long arm cast, pediatric (0-10 years), plaster	Cast sup long arm ped plster	Musculoskeletal	Orthopedic Injury
Q4008	Cast supplies, long arm cast, pediatric (0-10 years), fiberglass	Cast sup long arm ped fbrgls	Musculoskeletal	Orthopedic Injury
Q4009	Cast supplies, short arm cast, adult (11 years +), plaster	Cast sup sht arm adult plstr	Musculoskeletal	Orthopedic Injury
Q4010	Cast supplies, short arm cast, adult (11 years +), fiberglass	Cast sup sht arm adult fbrgl	Musculoskeletal	Orthopedic Injury
Q4011	Cast supplies, short arm cast, pediatric (0-10 years), plaster	Cast sup sht arm ped plaster	Musculoskeletal	Orthopedic Injury
Q4012	Cast supplies, short arm cast, pediatric (0-10 years), fiberglass	Cast sup sht arm ped fbrglas	Musculoskeletal	Orthopedic Injury
Q4013	Cast supplies, gauntlet cast (includes lower forearm and hand), adult (11 years +), plaster	Cast sup gauntlet plaster	Musculoskeletal	Orthopedic Injury
Q4014	Cast supplies, gauntlet cast (includes lower forearm and hand), adult (11 years +), fiberglass	Cast sup gauntlet fiberglass	Musculoskeletal	Orthopedic Injury
Q4015	Cast supplies, gauntlet cast (includes lower forearm and hand), pediatric (0-10 years), plaster	Cast sup gauntlet ped plster	Musculoskeletal	Orthopedic Injury
Q4016	Cast supplies, gauntlet cast (includes lower forearm and hand), pediatric (0-10 years), fiberglass	Cast sup gauntlet ped fbrgls	Musculoskeletal	Orthopedic Injury
Q4017	Cast supplies, long arm splint, adult (11 years +), plaster	Cast sup lng arm splint plst	Musculoskeletal	Orthopedic Injury
Q4018	Cast supplies, long arm splint, adult (11 years +), fiberglass	Cast sup lng arm splint fbrg	Musculoskeletal	Orthopedic Injury
Q4019	Cast supplies, long arm splint, pediatric (0-10 years), plaster	Cast sup lng arm splnt ped p	Musculoskeletal	Orthopedic Injury
Q4020	Cast supplies, long arm splint, pediatric (0-10 years), fiberglass	Cast sup lng arm splnt ped f	Musculoskeletal	Orthopedic Injury
Q4021	Cast supplies, short arm splint, adult (11 years +), plaster	Cast sup sht arm splint plst	Musculoskeletal	Orthopedic Injury
Q4022	Cast supplies, short arm splint, adult (11 years +), fiberglass	Cast sup sht arm splint fbrg	Musculoskeletal	Orthopedic Injury
Q4023	Cast supplies, short arm splint, pediatric (0-10 years), plaster	Cast sup sht arm splnt ped p	Musculoskeletal	Orthopedic Injury
Q4024	Cast supplies, short arm splint, pediatric (0-10 years), fiberglass	Cast sup sht arm splnt ped f	Musculoskeletal	Orthopedic Injury
Q4025	Cast supplies, hip spica (one or both legs), adult (11 years +), plaster	Cast sup hip spica plaster	Musculoskeletal	Orthopedic Injury
Q4026	Cast supplies, hip spica (one or both legs), adult (11 years +), fiberglass	Cast sup hip spica fiberglas	Musculoskeletal	Orthopedic Injury
Q4027	Cast supplies, hip spica (one or both legs), pediatric (0-10 years), plaster	Cast sup hip spica ped plstr	Musculoskeletal	Orthopedic Injury
Q4028	Cast supplies, hip spica (one or both legs), pediatric (0-10 years), fiberglass	Cast sup hip spica ped fbrgl	Musculoskeletal	Orthopedic Injury
Q4029	Cast supplies, long leg cast, adult (11 years +), plaster	Cast sup long leg plaster	Musculoskeletal	Orthopedic Injury
Q4030	Cast supplies, long leg cast, adult (11 years +), fiberglass	Cast sup long leg fiberglass	Musculoskeletal	Orthopedic Injury
Q4031	Cast supplies, long leg cast, pediatric (0-10 years), plaster	Cast sup lng leg ped plaster	Musculoskeletal	Orthopedic Injury
Q4032	Cast supplies, long leg cast, pediatric (0-10 years), fiberglass	Cast sup lng leg ped fbrgls	Musculoskeletal	Orthopedic Injury
Q4033	Cast supplies, long leg cylinder cast, adult (11 years +), plaster	Cast sup lng leg cylinder pl	Musculoskeletal	Orthopedic Injury
Q4034	Cast supplies, long leg cylinder cast, adult (11 years +), fiberglass	Cast sup lng leg cylinder fb	Musculoskeletal	Orthopedic Injury
Q4035	Cast supplies, long leg cylinder cast, pediatric (0-10 years), plaster	Cast sup lngleg cylndr ped p	Musculoskeletal	Orthopedic Injury
Q4036	Cast supplies, long leg cylinder cast, pediatric (0-10 years), fiberglass	Cast sup lngleg cylndr ped f	Musculoskeletal	Orthopedic Injury
Q4037	Cast supplies, short leg cast, adult (11 years +), plaster	Cast sup shrt leg plaster	Musculoskeletal	Orthopedic Injury
Q4038	Cast supplies, short leg cast, adult (11 years +), fiberglass	Cast sup shrt leg fiberglass	Musculoskeletal	Orthopedic Injury
Q4039	Cast supplies, short leg cast, pediatric (0-10 years), plaster	Cast sup shrt leg ped plster	Musculoskeletal	Orthopedic Injury
Q4040	Cast supplies, short leg cast, pediatric (0-10 years), fiberglass	Cast sup shrt leg ped fbrgls	Musculoskeletal	Orthopedic Injury
Q4041	Cast supplies, long leg splint, adult (11 years +), plaster	Cast sup lng leg splnt plstr	Musculoskeletal	Orthopedic Injury
Q4042	Cast supplies, long leg splint, adult (11 years +), fiberglass	Cast sup lng leg splnt fbrgl	Musculoskeletal	Orthopedic Injury
Q4043	Cast supplies, long leg splint, pediatric (0-10 years), plaster	Cast sup lng leg splnt ped p	Musculoskeletal	Orthopedic Injury
Q4044	Cast supplies, long leg splint, pediatric (0-10 years), fiberglass	Cast sup lng leg splnt ped f	Musculoskeletal	Orthopedic Injury
Q4045	Cast supplies, short leg splint, adult (11 years +), plaster	Cast sup sht leg splnt plstr	Musculoskeletal	Orthopedic Injury
Q4046	Cast supplies, short leg splint, adult (11 years +), fiberglass	Cast sup sht leg splnt fbrgl	Musculoskeletal	Orthopedic Injury
Q4047	Cast supplies, short leg splint, pediatric (0-10 years), plaster	Cast sup sht leg splnt ped p	Musculoskeletal	Orthopedic Injury
Q4048	Cast supplies, short leg splint, pediatric (0-10 years), fiberglass	Cast sup sht leg splnt ped f	Musculoskeletal	Orthopedic Injury
Q4049	Finger splint, static	Finger splint, static	Musculoskeletal	Orthopedic Injury
Q4050	Cast supplies, for unlisted types and materials of casts	Cast supplies unlisted	Musculoskeletal	Orthopedic Injury
Q4051	Splint supplies, miscellaneous (includes thermoplastics, strapping, fasteners, padding and other supplies)	Splint supplies misc	Musculoskeletal	Orthopedic Injury
E0235	Paraffin bath unit, portable (see medical supply code a4265 for paraffin)	Paraffin bath unit portable	Musculoskeletal	Orthopedic Injury
S8450	Splint, prefabricated, digit (specify digit by use of modifier)	Splint digit	Musculoskeletal	Orthopedic Injury
S8451	Splint, prefabricated, wrist or ankle	Splint wrist or ankle	Musculoskeletal	Orthopedic Injury
S8452	Splint, prefabricated, elbow	Splint elbow	Musculoskeletal	Orthopedic Injury
E0936	Continuous passive motion exercise device for use other than knee	Cpm device, other than knee	Musculoskeletal	Orthopedic Injury
L3208	Surgical boot, each, infant	Surgical boot each infant	Musculoskeletal	Orthopedic Injury
L3209	Surgical boot, each, child	Surgical boot each child	Musculoskeletal	Orthopedic Injury
L3211	Surgical boot, each, junior	Surgical boot each junior	Musculoskeletal	Orthopedic Injury
L3260	Surgical boot/shoe, each	Ambulatory surgical boot eac	Musculoskeletal	Orthopedic Injury
E0942	Cervical head harness/halter	Cervical head harness/halter	Musculoskeletal	Orthotic (Cervical)
L0112	Cranial cervical orthosis, congenital torticollis type, with or without soft interface material, adjustable range of motion joint, custom fabricated	Cranial cervical orthosis	Musculoskeletal	Orthotic (Cervical)
L0113	Cranial cervical orthosis, torticollis type, with or without joint, with or without soft interface material, prefabricated, includes fitting and adjustment	Cranial cervical torticollis	Musculoskeletal	Orthotic (Cervical)
L0120	Cervical, flexible, non-adjustable, prefabricated, off-the-shelf (foam collar)	Cerv flex n/adj foam pre ots	Musculoskeletal	Orthotic (Cervical)
L0130	Cervical, flexible, thermoplastic collar, molded to patient	Flex thermoplastic collar mo	Musculoskeletal	Orthotic (Cervical)
L0140	Cervical, semi-rigid, adjustable (plastic collar)	Cervical semi-rigid adjustab	Musculoskeletal	Orthotic (Cervical)
L0150	Cervical, semi-rigid, adjustable molded chin cup (plastic collar with mandibular/occipital piece)	Cerv semi-rig adj molded chn	Musculoskeletal	Orthotic (Cervical)
L0160	Cervical, semi-rigid, wire frame occipital/mandibular support, prefabricated, off-the-shelf	Cerv sr wire occ/man pre ots	Musculoskeletal	Orthotic (Cervical)
L0170	Cervical, collar, molded to patient model	Cervical collar molded to pt	Musculoskeletal	Orthotic (Cervical)
L0172	Cervical, collar, semi-rigid thermoplastic foam, two-piece, prefabricated, off-the-shelf	Cerv col sr foam 2pc pre ots	Musculoskeletal	Orthotic (Cervical)
L0174	Cervical, collar, semi-rigid, thermoplastic foam, two piece with thoracic extension, prefabricated, off-the-shelf	Cerv sr 2pc thor ext pre ots	Musculoskeletal	Orthotic (Cervical)
L0180	Cervical, multiple post collar, occipital/mandibular supports, adjustable	Cer post col occ/man sup adj	Musculoskeletal	Orthotic (Cervical)
L0190	Cervical, multiple post collar, occipital/mandibular supports, adjustable cervical bars (somi, guilford, taylor types)	Cerv collar supp adj cerv ba	Musculoskeletal	Orthotic (Cervical)
L0200	Cervical, multiple post collar, occipital/mandibular supports, adjustable cervical bars, and thoracic extension	Cerv col supp adj bar & thor	Musculoskeletal	Orthotic (Cervical)
A5500	For diabetics only, fitting (including follow-up), custom preparation and supply of off-the-shelf depth-inlay shoe manufactured to accommodate multi-density insert(s), per shoe	Diab shoe for density insert	Musculoskeletal	Orthotic (Foot)
A5501	For diabetics only, fitting (including follow-up), custom preparation and supply of shoe molded from cast(s) of patient's foot (custom molded shoe), per shoe	Diabetic custom molded shoe	Musculoskeletal	Orthotic (Foot)
A5503	For diabetics only, modification (including fitting) of off-the-shelf depth-inlay shoe or custom-molded shoe with roller or rigid rocker bottom, per shoe	Diabetic shoe w/roller/rockr	Musculoskeletal	Orthotic (Foot)
A5504	For diabetics only, modification (including fitting) of off-the-shelf depth-inlay shoe or custom-molded shoe with wedge(s), per shoe	Diabetic shoe with wedge	Musculoskeletal	Orthotic (Foot)
A5505	For diabetics only, modification (including fitting) of off-the-shelf depth-inlay shoe or custom-molded shoe with metatarsal bar, per shoe	Diab shoe w/metatarsal bar	Musculoskeletal	Orthotic (Foot)
A5506	For diabetics only, modification (including fitting) of off-the-shelf depth-inlay shoe or custom-molded shoe with off-set heel(s), per shoe	Diabetic shoe w/off set heel	Musculoskeletal	Orthotic (Foot)
A5507	For diabetics only, not otherwise specified modification (including fitting) of off-the-shelf depth-inlay shoe or custom-molded shoe, per shoe	Modification diabetic shoe	Musculoskeletal	Orthotic (Foot)
A5508	For diabetics only, deluxe feature of off-the-shelf depth-inlay shoe or custom-molded shoe, per shoe	Diabetic deluxe shoe	Musculoskeletal	Orthotic (Foot)
A5510	For diabetics only, direct formed, compression molded to patient's foot without external heat source, multiple-density insert(s) prefabricated, per shoe	Compression form shoe insert	Musculoskeletal	Orthotic (Foot)
A5512	For diabetics only, multiple density insert, direct formed, molded to foot after external heat source of 230 degrees fahrenheit or higher, total contact with patient's foot, including arch, base layer minimum of 1/4 inch material of shore a 35 durometer or 3/16 inch material of shore a 40 durometer (or higher), prefabricated, each	Multi den insert direct form	Musculoskeletal	Orthotic (Foot)
A5513	For diabetics only, multiple density insert, custom molded from model of patient's foot, total contact with patient's foot, including arch, base layer minimum of 3/16 inch material of shore a 35 durometer or higher), includes arch filler and other shaping material, custom fabricated, each	Multi den insert custom mold	Musculoskeletal	Orthotic (Foot)
A9285	Inversion/eversion correction device	Inversion eversion cor devic	Musculoskeletal	Orthotic (Foot)
L3000	Foot, insert, removable, molded to patient model, 'ucb' type, berkeley shell, each	Ft insert ucb berkeley shell	Musculoskeletal	Orthotic (Foot)
L3001	Foot, insert, removable, molded to patient model, spenco, each	Foot insert remov molded spe	Musculoskeletal	Orthotic (Foot)
L3002	Foot, insert, removable, molded to patient model, plastazote or equal, each	Foot insert plastazote or eq	Musculoskeletal	Orthotic (Foot)
L3003	Foot, insert, removable, molded to patient model, silicone gel, each	Foot insert silicone gel eac	Musculoskeletal	Orthotic (Foot)
L3010	Foot, insert, removable, molded to patient model, longitudinal arch support, each	Foot longitudinal arch suppo	Musculoskeletal	Orthotic (Foot)
L3020	Foot, insert, removable, molded to patient model, longitudinal/ metatarsal support, each	Foot longitud/metatarsal sup	Musculoskeletal	Orthotic (Foot)
L3030	Foot, insert, removable, formed to patient foot, each	Foot arch support remov prem	Musculoskeletal	Orthotic (Foot)
L3031	Foot, insert/plate, removable, addition to lower extremity orthosis, high strength, lightweight material, all hybrid lamination/prepreg composite, each	Foot lamin/prepreg composite	Musculoskeletal	Orthotic (Foot)
L3040	Foot, arch support, removable, premolded, longitudinal, each	Ft arch suprt premold longit	Musculoskeletal	Orthotic (Foot)
L3050	Foot, arch support, removable, premolded, metatarsal, each	Foot arch supp premold metat	Musculoskeletal	Orthotic (Foot)
L3060	Foot, arch support, removable, premolded, longitudinal/ metatarsal, each	Foot arch supp longitud/meta	Musculoskeletal	Orthotic (Foot)
L3070	Foot, arch support, non-removable attached to shoe, longitudinal, each	Arch suprt att to sho longit	Musculoskeletal	Orthotic (Foot)
L3080	Foot, arch support, non-removable attached to shoe, metatarsal, each	Arch supp att to shoe metata	Musculoskeletal	Orthotic (Foot)
L3090	Foot, arch support, non-removable attached to shoe, longitudinal/metatarsal, each	Arch supp att to shoe long/m	Musculoskeletal	Orthotic (Foot)
L3100	Hallus-valgus night dynamic splint, prefabricated, off-the-shelf	Hallus-valgus nt dyn pre ots	Musculoskeletal	Orthotic (Foot)
L3140	Foot, abduction rotation bar, including shoes	Abduction rotation bar shoe	Musculoskeletal	Orthotic (Foot)
L3150	Foot, abduction rotation bar, without shoes	Abduct rotation bar w/o shoe	Musculoskeletal	Orthotic (Foot)
L3160	Foot, adjustable shoe-styled positioning device	Shoe styled positioning dev	Musculoskeletal	Orthotic (Foot)
L3170	Foot, plastic, silicone or equal, heel stabilizer, prefabricated, off-the-shelf, each	Foot plas heel stabi pre ots	Musculoskeletal	Orthotic (Foot)
L3201	Orthopedic shoe, oxford with supinator or pronator, infant	Oxford w supinat/pronat inf	Musculoskeletal	Orthotic (Foot)
L3202	Orthopedic shoe, oxford with supinator or pronator, child	Oxford w/ supinat/pronator c	Musculoskeletal	Orthotic (Foot)
L3203	Orthopedic shoe, oxford with supinator or pronator, junior	Oxford w/ supinator/pronator	Musculoskeletal	Orthotic (Foot)
L3204	Orthopedic shoe, hightop with supinator or pronator, infant	Hightop w/ supp/pronator inf	Musculoskeletal	Orthotic (Foot)
L3206	Orthopedic shoe, hightop with supinator or pronator, child	Hightop w/ supp/pronator chi	Musculoskeletal	Orthotic (Foot)
L3207	Orthopedic shoe, hightop with supinator or pronator, junior	Hightop w/ supp/pronator jun	Musculoskeletal	Orthotic (Foot)
L3212	Benesch boot, pair, infant	Benesch boot pair infant	Musculoskeletal	Orthotic (Foot)
L3213	Benesch boot, pair, child	Benesch boot pair child	Musculoskeletal	Orthotic (Foot)
L3214	Benesch boot, pair, junior	Benesch boot pair junior	Musculoskeletal	Orthotic (Foot)
L3215	Orthopedic footwear, ladies shoe, oxford, each	Orthopedic ftwear ladies oxf	Musculoskeletal	Orthotic (Foot)
L3216	Orthopedic footwear, ladies shoe, depth inlay, each	Orthoped ladies shoes dpth i	Musculoskeletal	Orthotic (Foot)
L3217	Orthopedic footwear, ladies shoe, hightop, depth inlay, each	Ladies shoes hightop depth i	Musculoskeletal	Orthotic (Foot)
L3219	Orthopedic footwear, mens shoe, oxford, each	Orthopedic mens shoes oxford	Musculoskeletal	Orthotic (Foot)
L3221	Orthopedic footwear, mens shoe, depth inlay, each	Orthopedic mens shoes dpth i	Musculoskeletal	Orthotic (Foot)
L3222	Orthopedic footwear, mens shoe, hightop, depth inlay, each	Mens shoes hightop depth inl	Musculoskeletal	Orthotic (Foot)
L3224	Orthopedic footwear, woman's shoe, oxford, used as an integral part of a brace (orthosis)	Woman's shoe oxford brace	Musculoskeletal	Orthotic (Foot)
L3225	Orthopedic footwear, man's shoe, oxford, used as an integral part of a brace (orthosis)	Man's shoe oxford brace	Musculoskeletal	Orthotic (Foot)
L3230	Orthopedic footwear, custom shoe, depth inlay, each	Custom shoes depth inlay	Musculoskeletal	Orthotic (Foot)
L3250	Orthopedic footwear, custom molded shoe, removable inner mold, prosthetic shoe, each	Custom mold shoe remov prost	Musculoskeletal	Orthotic (Foot)
L3251	Foot, shoe molded to patient model, silicone shoe, each	Shoe molded to pt silicone s	Musculoskeletal	Orthotic (Foot)
L3252	Foot, shoe molded to patient model, plastazote (or similar), custom fabricated, each	Shoe molded plastazote cust	Musculoskeletal	Orthotic (Foot)
L3253	Foot, molded shoe plastazote (or similar) custom fitted, each	Shoe molded plastazote cust	Musculoskeletal	Orthotic (Foot)
L3254	Non-standard size or width	Orth foot non-stndard size/w	Musculoskeletal	Orthotic (Foot)
L3255	Non-standard size or length	Orth foot non-standard size/	Musculoskeletal	Orthotic (Foot)
L3257	Orthopedic footwear, additional charge for split size	Orth foot add charge split s	Musculoskeletal	Orthotic (Foot)
L3265	Plastazote sandal, each	Plastazote sandal each	Musculoskeletal	Orthotic (Foot)
L3300	Lift, elevation, heel, tapered to metatarsals, per inch	Sho lift taper to metatarsal	Musculoskeletal	Orthotic (Foot)
L3310	Lift, elevation, heel and sole, neoprene, per inch	Shoe lift elev heel/sole neo	Musculoskeletal	Orthotic (Foot)
L3320	Lift, elevation, heel and sole, cork, per inch	Shoe lift elev heel/sole cor	Musculoskeletal	Orthotic (Foot)
L3330	Lift, elevation, metal extension (skate)	Lifts elevation metal extens	Musculoskeletal	Orthotic (Foot)
L3332	Lift, elevation, inside shoe, tapered, up to one-half inch	Shoe lifts tapered to one-ha	Musculoskeletal	Orthotic (Foot)
L3334	Lift, elevation, heel, per inch	Shoe lifts elevation heel /i	Musculoskeletal	Orthotic (Foot)
L3340	Heel wedge, sach	Shoe wedge sach	Musculoskeletal	Orthotic (Foot)
L3350	Heel wedge	Shoe heel wedge	Musculoskeletal	Orthotic (Foot)
L3360	Sole wedge, outside sole	Shoe sole wedge outside sole	Musculoskeletal	Orthotic (Foot)
L3370	Sole wedge, between sole	Shoe sole wedge between sole	Musculoskeletal	Orthotic (Foot)
L3380	Clubfoot wedge	Shoe clubfoot wedge	Musculoskeletal	Orthotic (Foot)
L3390	Outflare wedge	Shoe outflare wedge	Musculoskeletal	Orthotic (Foot)
L3400	Metatarsal bar wedge, rocker	Shoe metatarsal bar wedge ro	Musculoskeletal	Orthotic (Foot)
L3410	Metatarsal bar wedge, between sole	Shoe metatarsal bar between	Musculoskeletal	Orthotic (Foot)
L3420	Full sole and heel wedge, between sole	Full sole/heel wedge btween	Musculoskeletal	Orthotic (Foot)
L3430	Heel, counter, plastic reinforced	Sho heel count plast reinfor	Musculoskeletal	Orthotic (Foot)
L3440	Heel, counter, leather reinforced	Heel leather reinforced	Musculoskeletal	Orthotic (Foot)
L3450	Heel, sach cushion type	Shoe heel sach cushion type	Musculoskeletal	Orthotic (Foot)
L3455	Heel, new leather, standard	Shoe heel new leather standa	Musculoskeletal	Orthotic (Foot)
L3460	Heel, new rubber, standard	Shoe heel new rubber standar	Musculoskeletal	Orthotic (Foot)
L3465	Heel, thomas with wedge	Shoe heel thomas with wedge	Musculoskeletal	Orthotic (Foot)
L3470	Heel, thomas extended to ball	Shoe heel thomas extend to b	Musculoskeletal	Orthotic (Foot)
L3480	Heel, pad and depression for spur	Shoe heel pad & depress for	Musculoskeletal	Orthotic (Foot)
L3485	Heel, pad, removable for spur	Shoe heel pad removable for	Musculoskeletal	Orthotic (Foot)
L3500	Orthopedic shoe addition, insole, leather	Ortho shoe add leather insol	Musculoskeletal	Orthotic (Foot)
L3510	Orthopedic shoe addition, insole, rubber	Orthopedic shoe add rub insl	Musculoskeletal	Orthotic (Foot)
L3520	Orthopedic shoe addition, insole, felt covered with leather	O shoe add felt w leath insl	Musculoskeletal	Orthotic (Foot)
L3530	Orthopedic shoe addition, sole, half	Ortho shoe add half sole	Musculoskeletal	Orthotic (Foot)
L3540	Orthopedic shoe addition, sole, full	Ortho shoe add full sole	Musculoskeletal	Orthotic (Foot)
L3550	Orthopedic shoe addition, toe tap standard	O shoe add standard toe tap	Musculoskeletal	Orthotic (Foot)
L3560	Orthopedic shoe addition, toe tap, horseshoe	O shoe add horseshoe toe tap	Musculoskeletal	Orthotic (Foot)
L3570	Orthopedic shoe addition, special extension to instep (leather with eyelets)	O shoe add instep extension	Musculoskeletal	Orthotic (Foot)
L3580	Orthopedic shoe addition, convert instep to velcro closure	O shoe add instep velcro clo	Musculoskeletal	Orthotic (Foot)
L3590	Orthopedic shoe addition, convert firm shoe counter to soft counter	O shoe convert to sof counte	Musculoskeletal	Orthotic (Foot)
L3595	Orthopedic shoe addition, march bar	Ortho shoe add march bar	Musculoskeletal	Orthotic (Foot)
L3600	Transfer of an orthosis from one shoe to another, caliper plate, existing	Trans shoe calip plate exist	Musculoskeletal	Orthotic (Foot)
L3610	Transfer of an orthosis from one shoe to another, caliper plate, new	Trans shoe caliper plate new	Musculoskeletal	Orthotic (Foot)
L3620	Transfer of an orthosis from one shoe to another, solid stirrup, existing	Trans shoe solid stirrup exi	Musculoskeletal	Orthotic (Foot)
L3630	Transfer of an orthosis from one shoe to another, solid stirrup, new	Trans shoe solid stirrup new	Musculoskeletal	Orthotic (Foot)
L3640	Transfer of an orthosis from one shoe to another, dennis browne splint (riveton), both shoes	Shoe dennis browne splint bo	Musculoskeletal	Orthotic (Foot)
L3649	Orthopedic shoe, modification, addition or transfer, not otherwise specified	Orthopedic shoe modifica nos	Musculoskeletal	Orthotic (Foot)
K0672	Addition to lower extremity orthosis, removable soft interface, all components, replacement only, each	Removable soft interface le	Musculoskeletal	Orthotic (Lower Extremity)
K0901	Knee orthosis (ko), single upright, thigh and calf, with adjustable flexion and extension joint (unicentric or polycentric), medial-lateral and rotation control, with or without varus/valgus adjustment, prefabricated, off-the-shelf	Ko single upright pre ots	Musculoskeletal	Orthotic (Lower Extremity)
K0902	Knee orthosis (ko), double upright, thigh and calf, with adjustable flexion and extension joint (unicentric or polycentric), medial-lateral and rotation control, with or without varus/valgus adjustment, prefabricated, off-the-shelf	Ko double upright pre ots	Musculoskeletal	Orthotic (Lower Extremity)
L1600	Hip orthosis, abduction control of hip joints, flexible, frejka type with cover, prefabricated item that has been trimmed, bent, molded, assembled, or otherwise customized to fit a specific patient by an inidividual with expertise	Ho flex frejka w/cov pre cst	Musculoskeletal	Orthotic (Lower Extremity)
L1610	Hip orthosis, abduction control of hip joints, flexible, (frejka cover only), prefabricated item that has been trimmed, bent, molded, assembled, or otherwise customized to fit a specific patient by an individual with expertise	Ho frejka cov only pre cst	Musculoskeletal	Orthotic (Lower Extremity)
L1620	Hip orthosis, abduction control of hip joints, flexible, (pavlik harness), prefabricated item that has been trimmed, bent, molded, assembled, or otherwise customized to fit a specific patient by an individual with expertise	Ho flex pavlik harns pre cst	Musculoskeletal	Orthotic (Lower Extremity)
L1630	Hip orthosis, abduction control of hip joints, semi-flexible (von rosen type), custom fabricated	Abduct control hip semi-flex	Musculoskeletal	Orthotic (Lower Extremity)
L1640	Hip orthosis, abduction control of hip joints, static, pelvic band or spreader bar, thigh cuffs, custom fabricated	Pelv band/spread bar thigh c	Musculoskeletal	Orthotic (Lower Extremity)
L1650	Hip orthosis, abduction control of hip joints, static, adjustable, (ilfled type), prefabricated, includes fitting and adjustment	Ho abduction hip adjustable	Musculoskeletal	Orthotic (Lower Extremity)
L1652	Hip orthosis, bilateral thigh cuffs with adjustable abductor spreader bar, adult size, prefabricated, includes fitting and adjustment, any type	Ho bi thighcuffs w sprdr bar	Musculoskeletal	Orthotic (Lower Extremity)
L1660	Hip orthosis, abduction control of hip joints, static, plastic, prefabricated, includes fitting and adjustment	Ho abduction static plastic	Musculoskeletal	Orthotic (Lower Extremity)
L1680	Hip orthosis, abduction control of hip joints, dynamic, pelvic control, adjustable hip motion control, thigh cuffs (rancho hip action type), custom fabricated	Pelvic & hip control thigh c	Musculoskeletal	Orthotic (Lower Extremity)
L1685	Hip orthosis, abduction control of hip joint, postoperative hip abduction type, custom fabricated	Post-op hip abduct custom fa	Musculoskeletal	Orthotic (Lower Extremity)
L1686	Hip orthosis, abduction control of hip joint, postoperative hip abduction type, prefabricated, includes fitting and adjustment	Ho post-op hip abduction	Musculoskeletal	Orthotic (Lower Extremity)
L1690	Combination, bilateral, lumbo-sacral, hip, femur orthosis providing adduction and internal rotation control, prefabricated, includes fitting and adjustment	Combination bilateral ho	Musculoskeletal	Orthotic (Lower Extremity)
L1700	Legg perthes orthosis, (toronto type), custom fabricated	Leg perthes orth toronto typ	Musculoskeletal	Orthotic (Lower Extremity)
L1710	Legg perthes orthosis, (newington type), custom fabricated	Legg perthes orth newington	Musculoskeletal	Orthotic (Lower Extremity)
L1720	Legg perthes orthosis, trilateral, (tachdijan type), custom fabricated	Legg perthes orthosis trilat	Musculoskeletal	Orthotic (Lower Extremity)
L1730	Legg perthes orthosis, (scottish rite type), custom fabricated	Legg perthes orth scottish r	Musculoskeletal	Orthotic (Lower Extremity)
L1755	Legg perthes orthosis, (patten bottom type), custom fabricated	Legg perthes patten bottom t	Musculoskeletal	Orthotic (Lower Extremity)
L1810	Knee orthosis, elastic with joints, prefabricated item that has been trimmed, bent, molded, assembled, or otherwise customized to fit a specific patient by an individual with expertise	Ko elastic with joints	Musculoskeletal	Orthotic (Lower Extremity)
L1812	Knee orthosis, elastic with joints, prefabricated, off-the-shelf	Ko elastic w/joints pre ots	Musculoskeletal	Orthotic (Lower Extremity)
L1820	Knee orthosis, elastic with condylar pads and joints, with or without patellar control, prefabricated, includes fitting and adjustment	Ko elas w/ condyle pads & jo	Musculoskeletal	Orthotic (Lower Extremity)
L1830	Knee orthosis, immobilizer, canvas longitudinal, prefabricated, off-the-shelf	Ko immob canvas long pre ots	Musculoskeletal	Orthotic (Lower Extremity)
L1831	Knee orthosis, locking knee joint(s), positional orthosis, prefabricated, includes fitting and adjustment	Knee orth pos locking joint	Musculoskeletal	Orthotic (Lower Extremity)
L1832	Knee orthosis, adjustable knee joints (unicentric or polycentric), positional orthosis, rigid support, prefabricated item that has been trimmed, bent, molded, assembled, or otherwise customized to fit a specific patient by an individual with expertise	Ko adj jnt pos r sup pre cst	Musculoskeletal	Orthotic (Lower Extremity)
L1833	Knee orthosis, adjustable knee joints (unicentric or polycentric), positional orthosis, rigid support, prefabricated, off-the shelf	Ko adj jnt pos r sup pre ots	Musculoskeletal	Orthotic (Lower Extremity)
L1834	Knee orthosis, without knee joint, rigid, custom fabricated	Ko w/0 joint rigid molded to	Musculoskeletal	Orthotic (Lower Extremity)
L1836	Knee orthosis, rigid, without joint(s), includes soft interface material, prefabricated, off-the-shelf	Ko rigid w/o joints pre ots	Musculoskeletal	Orthotic (Lower Extremity)
L1840	Knee orthosis, derotation, medial-lateral, anterior cruciate ligament, custom fabricated	Ko derot ant cruciate custom	Musculoskeletal	Orthotic (Lower Extremity)
L1843	Knee orthosis, single upright, thigh and calf, with adjustable flexion and extension joint (unicentric or polycentric), medial-lateral and rotation control, with or without varus/valgus adjustment, prefabricated item that has been trimmed, bent, molded, assembled, or otherwise customized to fit a specific patient by an individual with expertise	Ko single upright pre cst	Musculoskeletal	Orthotic (Lower Extremity)
L1844	Knee orthosis, single upright, thigh and calf, with adjustable flexion and extension joint (unicentric or polycentric), medial-lateral and rotation control, with or without varus/valgus adjustment, custom fabricated	Ko w/adj jt rot cntrl molded	Musculoskeletal	Orthotic (Lower Extremity)
L1845	Knee orthosis, double upright, thigh and calf, with adjustable flexion and extension joint (unicentric or polycentric), medial-lateral and rotation control, with or without varus/valgus adjustment, prefabricated item that has been trimmed, bent, molded, assembled, or otherwise customized to fit a specific patient by an individual with expertise	Ko double upright pre cst	Musculoskeletal	Orthotic (Lower Extremity)
L1846	Knee orthosis, double upright, thigh and calf, with adjustable flexion and extension joint (unicentric or polycentric), medial-lateral and rotation control, with or without varus/valgus adjustment, custom fabricated	Ko w adj flex/ext rotat mold	Musculoskeletal	Orthotic (Lower Extremity)
L1847	Knee orthosis, double upright with adjustable joint, with inflatable air support chamber(s), prefabricated item that has been trimmed, bent, molded, assembled, or otherwise customized to fit a specific patient by an individual with expertise	Ko dbl upright w/air pre cst	Musculoskeletal	Orthotic (Lower Extremity)
L1848	Knee orthosis, double upright with adjustable joint, with inflatable air support chamber(s), prefabricated, off-the-shelf	Ko dbl upright w/air pre ots	Musculoskeletal	Orthotic (Lower Extremity)
L1850	Knee orthosis, swedish type, prefabricated, off-the-shelf	Ko swedish type pre ots	Musculoskeletal	Orthotic (Lower Extremity)
L1851	Knee orthosis (ko), single upright, thigh and calf, with adjustable flexion and extension joint (unicentric or polycentric), medial-lateral and rotation control, with or without varus/valgus adjustment, prefabricated, off-the-shelf	Ko single upright prefab ots	Musculoskeletal	Orthotic (Lower Extremity)
L1852	Knee orthosis (ko), double upright, thigh and calf, with adjustable flexion and extension joint (unicentric or polycentric), medial-lateral and rotation control, with or without varus/valgus adjustment, prefabricated, off-the-shelf	Ko double upright prefab ots	Musculoskeletal	Orthotic (Lower Extremity)
L1860	Knee orthosis, modification of supracondylar prosthetic socket, custom fabricated (sk)	Ko supracondylar socket mold	Musculoskeletal	Orthotic (Lower Extremity)
L1900	Ankle foot orthosis, spring wire, dorsiflexion assist calf band, custom fabricated	Afo sprng wir drsflx calf bd	Musculoskeletal	Orthotic (Lower Extremity)
L1902	Ankle orthosis, ankle gauntlet or similar, with or without joints, prefabricated, off-the-shelf	Afo ankle gauntlet pre ots	Musculoskeletal	Orthotic (Lower Extremity)
L1904	Ankle orthosis, ankle gauntlet or similar, with or without joints, custom fabricated	Afo molded ankle gauntlet	Musculoskeletal	Orthotic (Lower Extremity)
L1906	Ankle foot orthosis, multiligamentous ankle support, prefabricated, off-the-shelf	Afo multilig ank sup pre ots	Musculoskeletal	Orthotic (Lower Extremity)
L1907	Ankle orthosis, supramalleolar with straps, with or without interface/pads, custom fabricated	Afo supramalleolar custom	Musculoskeletal	Orthotic (Lower Extremity)
L1910	Ankle foot orthosis, posterior, single bar, clasp attachment to shoe counter, prefabricated, includes fitting and adjustment	Afo sing bar clasp attach sh	Musculoskeletal	Orthotic (Lower Extremity)
L1920	Ankle foot orthosis, single upright with static or adjustable stop (phelps or perlstein type), custom fabricated	Afo sing upright w/ adjust s	Musculoskeletal	Orthotic (Lower Extremity)
L1930	Ankle foot orthosis, plastic or other material, prefabricated, includes fitting and adjustment	Afo plastic	Musculoskeletal	Orthotic (Lower Extremity)
L1932	Afo, rigid anterior tibial section, total carbon fiber or equal material, prefabricated, includes fitting and adjustment	Afo rig ant tib prefab tcf/=	Musculoskeletal	Orthotic (Lower Extremity)
L1940	Ankle foot orthosis, plastic or other material, custom fabricated	Afo molded to patient plasti	Musculoskeletal	Orthotic (Lower Extremity)
L1945	Ankle foot orthosis, plastic, rigid anterior tibial section (floor reaction), custom fabricated	Afo molded plas rig ant tib	Musculoskeletal	Orthotic (Lower Extremity)
L1950	Ankle foot orthosis, spiral, (institute of rehabilitative medicine type), plastic, custom fabricated	Afo spiral molded to pt plas	Musculoskeletal	Orthotic (Lower Extremity)
L1951	Ankle foot orthosis, spiral, (institute of rehabilitative medicine type), plastic or other material, prefabricated, includes fitting and adjustment	Afo spiral prefabricated	Musculoskeletal	Orthotic (Lower Extremity)
L1960	Ankle foot orthosis, posterior solid ankle, plastic, custom fabricated	Afo pos solid ank plastic mo	Musculoskeletal	Orthotic (Lower Extremity)
L1970	Ankle foot orthosis, plastic with ankle joint, custom fabricated	Afo plastic molded w/ankle j	Musculoskeletal	Orthotic (Lower Extremity)
L1971	Ankle foot orthosis, plastic or other material with ankle joint, prefabricated, includes fitting and adjustment	Afo w/ankle joint, prefab	Musculoskeletal	Orthotic (Lower Extremity)
L1980	Ankle foot orthosis, single upright free plantar dorsiflexion, solid stirrup, calf band/cuff (single bar 'bk' orthosis), custom fabricated	Afo sing solid stirrup calf	Musculoskeletal	Orthotic (Lower Extremity)
L1990	Ankle foot orthosis, double upright free plantar dorsiflexion, solid stirrup, calf band/cuff (double bar 'bk' orthosis), custom fabricated	Afo doub solid stirrup calf	Musculoskeletal	Orthotic (Lower Extremity)
L2000	Knee ankle foot orthosis, single upright, free knee, free ankle, solid stirrup, thigh and calf bands/cuffs (single bar 'ak' orthosis), custom fabricated	Kafo sing fre stirr thi/calf	Musculoskeletal	Orthotic (Lower Extremity)
L2005	Knee ankle foot orthosis, any material, single or double upright, stance control, automatic lock and swing phase release, any type activation, includes ankle joint, any type, custom fabricated	Kafo sng/dbl mechanical act	Musculoskeletal	Orthotic (Lower Extremity)
L2010	Knee ankle foot orthosis, single upright, free ankle, solid stirrup, thigh and calf bands/cuffs (single bar 'ak' orthosis), without knee joint, custom fabricated	Kafo sng solid stirrup w/o j	Musculoskeletal	Orthotic (Lower Extremity)
L2020	Knee ankle foot orthosis, double upright, free ankle, solid stirrup, thigh and calf bands/cuffs (double bar 'ak' orthosis), custom fabricated	Kafo dbl solid stirrup band/	Musculoskeletal	Orthotic (Lower Extremity)
L2030	Knee ankle foot orthosis, double upright, free ankle, solid stirrup, thigh and calf bands/cuffs, (double bar 'ak' orthosis), without knee joint, custom fabricated	Kafo dbl solid stirrup w/o j	Musculoskeletal	Orthotic (Lower Extremity)
L2034	Knee ankle foot orthosis, full plastic, single upright, with or without free motion knee, medial lateral rotation control, with or without free motion ankle, custom fabricated	Kafo pla sin up w/wo k/a cus	Musculoskeletal	Orthotic (Lower Extremity)
L2035	Knee ankle foot orthosis, full plastic, static (pediatric size), without free motion ankle, prefabricated, includes fitting and adjustment	Kafo plastic pediatric size	Musculoskeletal	Orthotic (Lower Extremity)
L2036	Knee ankle foot orthosis, full plastic, double upright, with or without free motion knee, with or without free motion ankle, custom fabricated	Kafo plas doub free knee mol	Musculoskeletal	Orthotic (Lower Extremity)
L2037	Knee ankle foot orthosis, full plastic, single upright, with or without free motion knee, with or without free motion ankle, custom fabricated	Kafo plas sing free knee mol	Musculoskeletal	Orthotic (Lower Extremity)
L2038	Knee ankle foot orthosis, full plastic, with or without free motion knee, multi-axis ankle, custom fabricated	Kafo w/o joint multi-axis an	Musculoskeletal	Orthotic (Lower Extremity)
L2040	Hip knee ankle foot orthosis, torsion control, bilateral rotation straps, pelvic band/belt, custom fabricated	Hkafo torsion bil rot straps	Musculoskeletal	Orthotic (Lower Extremity)
L2050	Hip knee ankle foot orthosis, torsion control, bilateral torsion cables, hip joint, pelvic band/belt, custom fabricated	Hkafo torsion cable hip pelv	Musculoskeletal	Orthotic (Lower Extremity)
L2060	Hip knee ankle foot orthosis, torsion control, bilateral torsion cables, ball bearing hip joint, pelvic band/ belt, custom fabricated	Hkafo torsion ball bearing j	Musculoskeletal	Orthotic (Lower Extremity)
L2070	Hip knee ankle foot orthosis, torsion control, unilateral rotation straps, pelvic band/belt, custom fabricated	Hkafo torsion unilat rot str	Musculoskeletal	Orthotic (Lower Extremity)
L2080	Hip knee ankle foot orthosis, torsion control, unilateral torsion cable, hip joint, pelvic band/belt, custom fabricated	Hkafo unilat torsion cable	Musculoskeletal	Orthotic (Lower Extremity)
L2090	Hip knee ankle foot orthosis, torsion control, unilateral torsion cable, ball bearing hip joint, pelvic band/ belt, custom fabricated	Hkafo unilat torsion ball br	Musculoskeletal	Orthotic (Lower Extremity)
L2106	Ankle foot orthosis, fracture orthosis, tibial fracture cast orthosis, thermoplastic type casting material, custom fabricated	Afo tib fx cast plaster mold	Musculoskeletal	Orthotic (Lower Extremity)
L2108	Ankle foot orthosis, fracture orthosis, tibial fracture cast orthosis, custom fabricated	Afo tib fx cast molded to pt	Musculoskeletal	Orthotic (Lower Extremity)
L2112	Ankle foot orthosis, fracture orthosis, tibial fracture orthosis, soft, prefabricated, includes fitting and adjustment	Afo tibial fracture soft	Musculoskeletal	Orthotic (Lower Extremity)
L2114	Ankle foot orthosis, fracture orthosis, tibial fracture orthosis, semi-rigid, prefabricated, includes fitting and adjustment	Afo tib fx semi-rigid	Musculoskeletal	Orthotic (Lower Extremity)
L2116	Ankle foot orthosis, fracture orthosis, tibial fracture orthosis, rigid, prefabricated, includes fitting and adjustment	Afo tibial fracture rigid	Musculoskeletal	Orthotic (Lower Extremity)
L2126	Knee ankle foot orthosis, fracture orthosis, femoral fracture cast orthosis, thermoplastic type casting material, custom fabricated	Kafo fem fx cast thermoplas	Musculoskeletal	Orthotic (Lower Extremity)
L2128	Knee ankle foot orthosis, fracture orthosis, femoral fracture cast orthosis, custom fabricated	Kafo fem fx cast molded to p	Musculoskeletal	Orthotic (Lower Extremity)
L2132	Kafo, fracture orthosis, femoral fracture cast orthosis, soft, prefabricated, includes fitting and adjustment	Kafo femoral fx cast soft	Musculoskeletal	Orthotic (Lower Extremity)
L2134	Kafo, fracture orthosis, femoral fracture cast orthosis, semi-rigid, prefabricated, includes fitting and adjustment	Kafo fem fx cast semi-rigid	Musculoskeletal	Orthotic (Lower Extremity)
L2136	Kafo, fracture orthosis, femoral fracture cast orthosis, rigid, prefabricated, includes fitting and adjustment	Kafo femoral fx cast rigid	Musculoskeletal	Orthotic (Lower Extremity)
L2180	Addition to lower extremity fracture orthosis, plastic shoe insert with ankle joints	Plas shoe insert w ank joint	Musculoskeletal	Orthotic (Lower Extremity)
L2182	Addition to lower extremity fracture orthosis, drop lock knee joint	Drop lock knee	Musculoskeletal	Orthotic (Lower Extremity)
L2184	Addition to lower extremity fracture orthosis, limited motion knee joint	Limited motion knee joint	Musculoskeletal	Orthotic (Lower Extremity)
L2186	Addition to lower extremity fracture orthosis, adjustable motion knee joint, lerman type	Adj motion knee jnt lerman t	Musculoskeletal	Orthotic (Lower Extremity)
L2188	Addition to lower extremity fracture orthosis, quadrilateral brim	Quadrilateral brim	Musculoskeletal	Orthotic (Lower Extremity)
L2190	Addition to lower extremity fracture orthosis, waist belt	Waist belt	Musculoskeletal	Orthotic (Lower Extremity)
L2192	Addition to lower extremity fracture orthosis, hip joint, pelvic band, thigh flange, and pelvic belt	Pelvic band & belt thigh fla	Musculoskeletal	Orthotic (Lower Extremity)
L2200	Addition to lower extremity, limited ankle motion, each joint	Limited ankle motion ea jnt	Musculoskeletal	Orthotic (Lower Extremity)
L2210	Addition to lower extremity, dorsiflexion assist (plantar flexion resist), each joint	Dorsiflexion assist each joi	Musculoskeletal	Orthotic (Lower Extremity)
L2220	Addition to lower extremity, dorsiflexion and plantar flexion assist/resist, each joint	Dorsi & plantar flex ass/res	Musculoskeletal	Orthotic (Lower Extremity)
L2230	Addition to lower extremity, split flat caliper stirrups and plate attachment	Split flat caliper stirr & p	Musculoskeletal	Orthotic (Lower Extremity)
L2232	Addition to lower extremity orthosis, rocker bottom for total contact ankle foot orthosis, for custom fabricated orthosis only	Rocker bottom, contact afo	Musculoskeletal	Orthotic (Lower Extremity)
L2240	Addition to lower extremity, round caliper and plate attachment	Round caliper and plate atta	Musculoskeletal	Orthotic (Lower Extremity)
L2250	Addition to lower extremity, foot plate, molded to patient model, stirrup attachment	Foot plate molded stirrup at	Musculoskeletal	Orthotic (Lower Extremity)
L2260	Addition to lower extremity, reinforced solid stirrup (scott-craig type)	Reinforced solid stirrup	Musculoskeletal	Orthotic (Lower Extremity)
L2265	Addition to lower extremity, long tongue stirrup	Long tongue stirrup	Musculoskeletal	Orthotic (Lower Extremity)
L2270	Addition to lower extremity, varus/valgus correction ('t') strap, padded/lined or malleolus pad	Varus/valgus strap padded/li	Musculoskeletal	Orthotic (Lower Extremity)
L2275	Addition to lower extremity, varus/valgus correction, plastic modification, padded/lined	Plastic mod low ext pad/line	Musculoskeletal	Orthotic (Lower Extremity)
L2280	Addition to lower extremity, molded inner boot	Molded inner boot	Musculoskeletal	Orthotic (Lower Extremity)
L2300	Addition to lower extremity, abduction bar (bilateral hip involvement), jointed, adjustable	Abduction bar jointed adjust	Musculoskeletal	Orthotic (Lower Extremity)
L2310	Addition to lower extremity, abduction bar-straight	Abduction bar-straight	Musculoskeletal	Orthotic (Lower Extremity)
L2320	Addition to lower extremity, non-molded lacer, for custom fabricated orthosis only	Non-molded lacer	Musculoskeletal	Orthotic (Lower Extremity)
L2330	Addition to lower extremity, lacer molded to patient model, for custom fabricated orthosis only	Lacer molded to patient mode	Musculoskeletal	Orthotic (Lower Extremity)
L2335	Addition to lower extremity, anterior swing band	Anterior swing band	Musculoskeletal	Orthotic (Lower Extremity)
L2350	Addition to lower extremity, prosthetic type, (bk) socket, molded to patient model, (used for 'ptb' 'afo' orthoses)	Prosthetic type socket molde	Musculoskeletal	Orthotic (Lower Extremity)
L2370	Addition to lower extremity, patten bottom	Patten bottom	Musculoskeletal	Orthotic (Lower Extremity)
L2375	Addition to lower extremity, torsion control, ankle joint and half solid stirrup	Torsion ank & half solid sti	Musculoskeletal	Orthotic (Lower Extremity)
L2380	Addition to lower extremity, torsion control, straight knee joint, each joint	Torsion straight knee joint	Musculoskeletal	Orthotic (Lower Extremity)
L2385	Addition to lower extremity, straight knee joint, heavy duty, each joint	Straight knee joint heavy du	Musculoskeletal	Orthotic (Lower Extremity)
L2387	Addition to lower extremity, polycentric knee joint, for custom fabricated knee ankle foot orthosis, each joint	Add le poly knee custom kafo	Musculoskeletal	Orthotic (Lower Extremity)
L2390	Addition to lower extremity, offset knee joint, each joint	Offset knee joint each	Musculoskeletal	Orthotic (Lower Extremity)
L2395	Addition to lower extremity, offset knee joint, heavy duty, each joint	Offset knee joint heavy duty	Musculoskeletal	Orthotic (Lower Extremity)
L2397	Addition to lower extremity orthosis, suspension sleeve	Suspension sleeve lower ext	Musculoskeletal	Orthotic (Lower Extremity)
L2405	Addition to knee joint, drop lock, each	Knee joint drop lock ea jnt	Musculoskeletal	Orthotic (Lower Extremity)
L2415	Addition to knee lock with integrated release mechanism (bail, cable, or equal), any material, each joint	Knee joint cam lock each joi	Musculoskeletal	Orthotic (Lower Extremity)
L2425	Addition to knee joint, disc or dial lock for adjustable knee flexion, each joint	Knee disc/dial lock/adj flex	Musculoskeletal	Orthotic (Lower Extremity)
L2430	Addition to knee joint, ratchet lock for active and progressive knee extension, each joint	Knee jnt ratchet lock ea jnt	Musculoskeletal	Orthotic (Lower Extremity)
L2492	Addition to knee joint, lift loop for drop lock ring	Knee lift loop drop lock rin	Musculoskeletal	Orthotic (Lower Extremity)
L2500	Addition to lower extremity, thigh/weight bearing, gluteal/ ischial weight bearing, ring	Thi/glut/ischia wgt bearing	Musculoskeletal	Orthotic (Lower Extremity)
L2510	Addition to lower extremity, thigh/weight bearing, quadri- lateral brim, molded to patient model	Th/wght bear quad-lat brim m	Musculoskeletal	Orthotic (Lower Extremity)
L2520	Addition to lower extremity, thigh/weight bearing, quadri- lateral brim, custom fitted	Th/wght bear quad-lat brim c	Musculoskeletal	Orthotic (Lower Extremity)
L2525	Addition to lower extremity, thigh/weight bearing, ischial containment/narrow m-l brim molded to patient model	Th/wght bear nar m-l brim mo	Musculoskeletal	Orthotic (Lower Extremity)
L2526	Addition to lower extremity, thigh/weight bearing, ischial containment/narrow m-l brim, custom fitted	Th/wght bear nar m-l brim cu	Musculoskeletal	Orthotic (Lower Extremity)
L2530	Addition to lower extremity, thigh-weight bearing, lacer, non-molded	Thigh/wght bear lacer non-mo	Musculoskeletal	Orthotic (Lower Extremity)
L2540	Addition to lower extremity, thigh/weight bearing, lacer, molded to patient model	Thigh/wght bear lacer molded	Musculoskeletal	Orthotic (Lower Extremity)
L2550	Addition to lower extremity, thigh/weight bearing, high roll cuff	Thigh/wght bear high roll cu	Musculoskeletal	Orthotic (Lower Extremity)
L2570	Addition to lower extremity, pelvic control, hip joint, clevis type two position joint, each	Hip clevis type 2 posit jnt	Musculoskeletal	Orthotic (Lower Extremity)
L2580	Addition to lower extremity, pelvic control, pelvic sling	Pelvic control pelvic sling	Musculoskeletal	Orthotic (Lower Extremity)
L2600	Addition to lower extremity, pelvic control, hip joint, clevis type, or thrust bearing, free, each	Hip clevis/thrust bearing fr	Musculoskeletal	Orthotic (Lower Extremity)
L2610	Addition to lower extremity, pelvic control, hip joint, clevis or thrust bearing, lock, each	Hip clevis/thrust bearing lo	Musculoskeletal	Orthotic (Lower Extremity)
L2620	Addition to lower extremity, pelvic control, hip joint, heavy duty, each	Pelvic control hip heavy dut	Musculoskeletal	Orthotic (Lower Extremity)
L2622	Addition to lower extremity, pelvic control, hip joint, adjustable flexion, each	Hip joint adjustable flexion	Musculoskeletal	Orthotic (Lower Extremity)
L2624	Addition to lower extremity, pelvic control, hip joint, adjustable flexion, extension, abduction control, each	Hip adj flex ext abduct cont	Musculoskeletal	Orthotic (Lower Extremity)
L2627	Addition to lower extremity, pelvic control, plastic, molded to patient model, reciprocating hip joint and cables	Plastic mold recipro hip & c	Musculoskeletal	Orthotic (Lower Extremity)
L2628	Addition to lower extremity, pelvic control, metal frame, reciprocating hip joint and cables	Metal frame recipro hip & ca	Musculoskeletal	Orthotic (Lower Extremity)
L2630	Addition to lower extremity, pelvic control, band and belt, unilateral	Pelvic control band & belt u	Musculoskeletal	Orthotic (Lower Extremity)
L2640	Addition to lower extremity, pelvic control, band and belt, bilateral	Pelvic control band & belt b	Musculoskeletal	Orthotic (Lower Extremity)
L2750	Addition to lower extremity orthosis, plating chrome or nickel, per bar	Plating chrome/nickel pr bar	Musculoskeletal	Orthotic (Lower Extremity)
L2755	Addition to lower extremity orthosis, high strength, lightweight material, all hybrid lamination/prepreg composite, per segment, for custom fabricated orthosis only	Carbon graphite lamination	Musculoskeletal	Orthotic (Lower Extremity)
L2760	Addition to lower extremity orthosis, extension, per extension, per bar (for lineal adjustment for growth)	Extension per extension per	Musculoskeletal	Orthotic (Lower Extremity)
L2768	Orthotic side bar disconnect device, per bar	Ortho sidebar disconnect	Musculoskeletal	Orthotic (Lower Extremity)
L2780	Addition to lower extremity orthosis, non-corrosive finish, per bar	Non-corrosive finish	Musculoskeletal	Orthotic (Lower Extremity)
L2785	Addition to lower extremity orthosis, drop lock retainer, each	Drop lock retainer each	Musculoskeletal	Orthotic (Lower Extremity)
L2795	Addition to lower extremity orthosis, knee control, full kneecap	Knee control full kneecap	Musculoskeletal	Orthotic (Lower Extremity)
L2800	Addition to lower extremity orthosis, knee control, knee cap, medial or lateral pull, for use with custom fabricated orthosis only	Knee cap medial or lateral p	Musculoskeletal	Orthotic (Lower Extremity)
L2810	Addition to lower extremity orthosis, knee control, condylar pad	Knee control condylar pad	Musculoskeletal	Orthotic (Lower Extremity)
L2820	Addition to lower extremity orthosis, soft interface for molded plastic, below knee section	Soft interface below knee se	Musculoskeletal	Orthotic (Lower Extremity)
L2830	Addition to lower extremity orthosis, soft interface for molded plastic, above knee section	Soft interface above knee se	Musculoskeletal	Orthotic (Lower Extremity)
L2840	Addition to lower extremity orthosis, tibial length sock, fracture or equal, each	Tibial length sock fx or equ	Musculoskeletal	Orthotic (Lower Extremity)
L2850	Addition to lower extremity orthosis, femoral length sock, fracture or equal, each	Femoral lgth sock fx or equa	Musculoskeletal	Orthotic (Lower Extremity)
L2861	Addition to lower extremity joint, knee or ankle, concentric adjustable torsion style mechanism for custom fabricated orthotics only, each	Torsion mechanism knee/ankle	Musculoskeletal	Orthotic (Lower Extremity)
L2999	Lower extremity orthoses, not otherwise specified	Lower extremity orthosis nos	Musculoskeletal	Orthotic (Lower Extremity)
L4040	Replace molded thigh lacer, for custom fabricated orthosis only	Replace molded thigh lacer	Musculoskeletal	Orthotic (Lower Extremity)
L4045	Replace non-molded thigh lacer, for custom fabricated orthosis only	Replace non-molded thigh lac	Musculoskeletal	Orthotic (Lower Extremity)
L4050	Replace molded calf lacer, for custom fabricated orthosis only	Replace molded calf lacer	Musculoskeletal	Orthotic (Lower Extremity)
L4055	Replace non-molded calf lacer, for custom fabricated orthosis only	Replace non-molded calf lace	Musculoskeletal	Orthotic (Lower Extremity)
L4060	Replace high roll cuff	Replace high roll cuff	Musculoskeletal	Orthotic (Lower Extremity)
L4070	Replace proximal and distal upright for kafo	Replace prox & dist upright	Musculoskeletal	Orthotic (Lower Extremity)
L4080	Replace metal bands kafo, proximal thigh	Repl met band kafo-afo prox	Musculoskeletal	Orthotic (Lower Extremity)
L4090	Replace metal bands kafo-afo, calf or distal thigh	Repl met band kafo-afo calf/	Musculoskeletal	Orthotic (Lower Extremity)
L4100	Replace leather cuff kafo, proximal thigh	Repl leath cuff kafo prox th	Musculoskeletal	Orthotic (Lower Extremity)
L4110	Replace leather cuff kafo-afo, calf or distal thigh	Repl leath cuff kafo-afo cal	Musculoskeletal	Orthotic (Lower Extremity)
L4130	Replace pretibial shell	Replace pretibial shell	Musculoskeletal	Orthotic (Lower Extremity)
L4350	Ankle control orthosis, stirrup style, rigid, includes any type interface (e.g., pneumatic, gel), prefabricated, off-the-shelf	Ankle control ortho pre ots	Musculoskeletal	Orthotic (Lower Extremity)
L4392	Replacement, soft interface material, static afo	Replace afo soft interface	Musculoskeletal	Orthotic (Lower Extremity)
L4394	Replace soft interface material, foot drop splint	Replace foot drop spint	Musculoskeletal	Orthotic (Lower Extremity)
L4396	Static or dynamic ankle foot orthosis, including soft interface material, adjustable for fit, for positioning, may be used for minimal ambulation, prefabricated item that has been trimmed, bent, molded, assembled, or otherwise customized to fit a specific patient by an individual with expertise	Static or dynami afo pre cst	Musculoskeletal	Orthotic (Lower Extremity)
L4397	Static or dynamic ankle foot orthosis, including soft interface material, adjustable for fit, for positioning, may be used for minimal ambulation, prefabricated, off-the-shelf	Static or dynami afo pre ots	Musculoskeletal	Orthotic (Lower Extremity)
L4398	Foot drop splint, recumbent positioning device, prefabricated, off-the-shelf	Foot drop splint pre ots	Musculoskeletal	Orthotic (Lower Extremity)
L4631	Ankle foot orthosis, walking boot type, varus/valgus correction, rocker bottom, anterior tibial shell, soft interface, custom arch support, plastic or other material, includes straps and closures, custom fabricated	Afo, walk boot type, cus fab	Musculoskeletal	Orthotic (Lower Extremity)
L4002	Replacement strap, any orthosis, includes all components, any length, any type	Replace strap, any orthosis	Musculoskeletal	Orthotic (Not Otherwise Classified)
L4210	Repair of orthotic device, repair or replace minor parts	Orth dev repair/repl minor p	Musculoskeletal	Orthotic (Not Otherwise Classified)
L0220	Thoracic, rib belt, custom fabricated	Thor rib belt custom fabrica	Musculoskeletal	Orthotic (Spinal)
L0450	Tlso, flexible, provides trunk support, upper thoracic region, produces intracavitary pressure to reduce load on the intervertebral disks with rigid stays or panel(s), includes shoulder straps and closures, prefabricated, off-the-shelf	Tlso flex trunk/thor pre ots	Musculoskeletal	Orthotic (Spinal)
L0452	Tlso, flexible, provides trunk support, upper thoracic region, produces intracavitary pressure to reduce load on the intervertebral disks with rigid stays or panel(s), includes shoulder straps and closures, custom fabricated	Tlso flex custom fab thoraci	Musculoskeletal	Orthotic (Spinal)
L0454	Tlso flexible, provides trunk support, extends from sacrococcygeal junction to above t-9 vertebra, restricts gross trunk motion in the sagittal plane, produces intracavitary pressure to reduce load on the intervertebral disks with rigid stays or panel(s), includes shoulder straps and closures, prefabricated item that has been trimmed, bent, molded, assembled, or otherwise customized to fit a spec…	Tlso trnk sj-t9 pre cst	Musculoskeletal	Orthotic (Spinal)
L0455	Tlso, flexible, provides trunk support, extends from sacrococcygeal junction to above t-9 vertebra, restricts gross trunk motion in the sagittal plane, produces intracavitary pressure to reduce load on the intervertebral disks with rigid stays or panel(s), includes shoulder straps and closures, prefabricated, off-the-shelf	Tlso flex trnk sj-t9 pre ots	Musculoskeletal	Orthotic (Spinal)
L0456	Tlso, flexible, provides trunk support, thoracic region, rigid posterior panel and soft anterior apron, extends from the sacrococcygeal junction and terminates just inferior to the scapular spine, restricts gross trunk motion in the sagittal plane, produces intracavitary pressure to reduce load on the intervertebral disks, includes straps and closures, prefabricated item that has been trimmed, be…	Tlso flex trnk sj-ss pre cst	Musculoskeletal	Orthotic (Spinal)
L0457	Tlso, flexible, provides trunk support, thoracic region, rigid posterior panel and soft anterior apron, extends from the sacrococcygeal junction and terminates just inferior to the scapular spine, restricts gross trunk motion in the sagittal plane, produces intracavitary pressure to reduce load on the intervertebral disks, includes straps and closures, prefabricated, off-the-shelf	Tlso flex trnk sj-ss pre ots	Musculoskeletal	Orthotic (Spinal)
L0458	Tlso, triplanar control, modular segmented spinal system, two rigid plastic shells, posterior extends from the sacrococcygeal junction and terminates just inferior to the scapular spine, anterior extends from the symphysis pubis to the xiphoid, soft liner, restricts gross trunk motion in the sagittal, coronal, and transverse planes, lateral strength is provided by overlapping plastic and stabiliz…	Tlso 2mod symphis-xipho pre	Musculoskeletal	Orthotic (Spinal)
L0460	Tlso, triplanar control, modular segmented spinal system, two rigid plastic shells, posterior extends from the sacrococcygeal junction and terminates just inferior to the scapular spine, anterior extends from the symphysis pubis to the sternal notch, soft liner, restricts gross trunk motion in the sagittal, coronal, and transverse planes, lateral strength is provided by overlapping plastic and st…	Tlso 2 shl symphys-stern cst	Musculoskeletal	Orthotic (Spinal)
L0462	Tlso, triplanar control, modular segmented spinal system, three rigid plastic shells, posterior extends from the sacrococcygeal junction and terminates just inferior to the scapular spine, anterior extends from the symphysis pubis to the sternal notch, soft liner, restricts gross trunk motion in the sagittal, coronal, and transverse planes, lateral strength is provided by overlapping plastic and …	Tlso 3mod sacro-scap pre	Musculoskeletal	Orthotic (Spinal)
L0464	Tlso, triplanar control, modular segmented spinal system, four rigid plastic shells, posterior extends from sacrococcygeal junction and terminates just inferior to scapular spine, anterior extends from symphysis pubis to the sternal notch, soft liner, restricts gross trunk motion in sagittal, coronal, and transverse planes, lateral strength is provided by overlapping plastic and stabilizing closu…	Tlso 4mod sacro-scap pre	Musculoskeletal	Orthotic (Spinal)
L0466	Tlso, sagittal control, rigid posterior frame and flexible soft anterior apron with straps, closures and padding, restricts gross trunk motion in sagittal plane, produces intracavitary pressure to reduce load on intervertebral disks, prefabricated item that has been trimmed, bent, molded, assembled, or otherwise customized to fit a specific patient by an individual with expertise	Tlso r fram soft ant pre cst	Musculoskeletal	Orthotic (Spinal)
L0467	Tlso, sagittal control, rigid posterior frame and flexible soft anterior apron with straps, closures and padding, restricts gross trunk motion in sagittal plane, produces intracavitary pressure to reduce load on intervertebral disks, prefabricated, off-the-shelf	Tlso r fram soft pre ots	Musculoskeletal	Orthotic (Spinal)
L0468	Tlso, sagittal-coronal control, rigid posterior frame and flexible soft anterior apron with straps, closures and padding, extends from sacrococcygeal junction over scapulae, lateral strength provided by pelvic, thoracic, and lateral frame pieces, restricts gross trunk motion in sagittal, and coronal planes, produces intracavitary pressure to reduce load on intervertebral disks, prefabricated item…	Tlso rig fram pelvic pre cst	Musculoskeletal	Orthotic (Spinal)
L0469	Tlso, sagittal-coronal control, rigid posterior frame and flexible soft anterior apron with straps, closures and padding, extends from sacrococcygeal junction over scapulae, lateral strength provided by pelvic, thoracic, and lateral frame pieces, restricts gross trunk motion in sagittal and coronal planes, produces intracavitary pressure to reduce load on intervertebral disks, prefabricated, off-…	Tlso rig fram pelvic pre ots	Musculoskeletal	Orthotic (Spinal)
L0470	Tlso, triplanar control, rigid posterior frame and flexible soft anterior apron with straps, closures and padding, extends from sacrococcygeal junction to scapula, lateral strength provided by pelvic, thoracic, and lateral frame pieces, rotational strength provided by subclavicular extensions, restricts gross trunk motion in sagittal, coronal, and transverse planes, provides intracavitary pressur…	Tlso rigid frame pre subclav	Musculoskeletal	Orthotic (Spinal)
L0472	Tlso, triplanar control, hyperextension, rigid anterior and lateral frame extends from symphysis pubis to sternal notch with two anterior components (one pubic and one sternal), posterior and lateral pads with straps and closures, limits spinal flexion, restricts gross trunk motion in sagittal, coronal, and transverse planes, includes fitting and shaping the frame, prefabricated, includes fitting…	Tlso rigid frame hyperex pre	Musculoskeletal	Orthotic (Spinal)
L0480	Tlso, triplanar control, one piece rigid plastic shell without interface liner, with multiple straps and closures, posterior extends from sacrococcygeal junction and terminates just inferior to scapular spine, anterior extends from symphysis pubis to sternal notch, anterior or posterior opening, restricts gross trunk motion in sagittal, coronal, and transverse planes, includes a carved plaster or…	Tlso rigid plastic custom fa	Musculoskeletal	Orthotic (Spinal)
L0482	Tlso, triplanar control, one piece rigid plastic shell with interface liner, multiple straps and closures, posterior extends from sacrococcygeal junction and terminates just inferior to scapular spine, anterior extends from symphysis pubis to sternal notch, anterior or posterior opening, restricts gross trunk motion in sagittal, coronal, and transverse planes, includes a carved plaster or cad-cam…	Tlso rigid lined custom fab	Musculoskeletal	Orthotic (Spinal)
L0484	Tlso, triplanar control, two piece rigid plastic shell without interface liner, with multiple straps and closures, posterior extends from sacrococcygeal junction and terminates just inferior to scapular spine, anterior extends from symphysis pubis to sternal notch, lateral strength is enhanced by overlapping plastic, restricts gross trunk motion in the sagittal, coronal, and transverse planes, in…	Tlso rigid plastic cust fab	Musculoskeletal	Orthotic (Spinal)
L0486	Tlso, triplanar control, two piece rigid plastic shell with interface liner, multiple straps and closures, posterior extends from sacrococcygeal junction and terminates just inferior to scapular spine, anterior extends from symphysis pubis to sternal notch, lateral strength is enhanced by overlapping plastic, restricts gross trunk motion in the sagittal, coronal, and transverse planes, includes a…	Tlso rigidlined cust fab two	Musculoskeletal	Orthotic (Spinal)
L0488	Tlso, triplanar control, one piece rigid plastic shell with interface liner, multiple straps and closures, posterior extends from sacrococcygeal junction and terminates just inferior to scapular spine, anterior extends from symphysis pubis to sternal notch, anterior or posterior opening, restricts gross trunk motion in sagittal, coronal, and transverse planes, prefabricated, includes fitting and …	Tlso rigid lined pre one pie	Musculoskeletal	Orthotic (Spinal)
L0490	Tlso, sagittal-coronal control, one piece rigid plastic shell, with overlapping reinforced anterior, with multiple straps and closures, posterior extends from sacrococcygeal junction and terminates at or before the t-9 vertebra, anterior extends from symphysis pubis to xiphoid, anterior opening, restricts gross trunk motion in sagittal and coronal planes, prefabricated, includes fitting and adjus…	Tlso rigid plastic pre one	Musculoskeletal	Orthotic (Spinal)
L0491	Tlso, sagittal-coronal control, modular segmented spinal system, two rigid plastic shells, posterior extends from the sacrococcygeal junction and terminates just inferior to the scapular spine, anterior extends from the symphysis pubis to the xiphoid, soft liner, restricts gross trunk motion in the sagittal and coronal planes, lateral strength is provided by overlapping plastic and stabilizing cl…	Tlso 2 piece rigid shell	Musculoskeletal	Orthotic (Spinal)
L0492	Tlso, sagittal-coronal control, modular segmented spinal system, three rigid plastic shells, posterior extends from the sacrococcygeal junction and terminates just inferior to the scapular spine, anterior extends from the symphysis pubis to the xiphoid, soft liner, restricts gross trunk motion in the sagittal and coronal planes, lateral strength is provided by overlapping plastic and stabilizing …	Tlso 3 piece rigid shell	Musculoskeletal	Orthotic (Spinal)
L0621	Sacroiliac orthosis, flexible, provides pelvic-sacral support, reduces motion about the sacroiliac joint, includes straps, closures, may include pendulous abdomen design, prefabricated, off-the-shelf	Sio flex pelvic/sacr pre ots	Musculoskeletal	Orthotic (Spinal)
L0622	Sacroiliac orthosis, flexible, provides pelvic-sacral support, reduces motion about the sacroiliac joint, includes straps, closures, may include pendulous abdomen design, custom fabricated	Sio flex pelvisacral custom	Musculoskeletal	Orthotic (Spinal)
L0623	Sacroiliac orthosis, provides pelvic-sacral support, with rigid or semi-rigid panels over the sacrum and abdomen, reduces motion about the sacroiliac joint, includes straps, closures, may include pendulous abdomen design, prefabricated, off-the-shelf	Sio rig pnl pelv/sac pre ots	Musculoskeletal	Orthotic (Spinal)
L0624	Sacroiliac orthosis, provides pelvic-sacral support, with rigid or semi-rigid panels placed over the sacrum and abdomen, reduces motion about the sacroiliac joint, includes straps, closures, may include pendulous abdomen design, custom fabricated	Sio panel custom	Musculoskeletal	Orthotic (Spinal)
L0625	Lumbar orthosis, flexible, provides lumbar support, posterior extends from l-1 to below l-5 vertebra, produces intracavitary pressure to reduce load on the intervertebral discs, includes straps, closures, may include pendulous abdomen design, shoulder straps, stays, prefabricated, off-the-shelf	Lo flex l1-below l5 pre ots	Musculoskeletal	Orthotic (Spinal)
L0626	Lumbar orthosis, sagittal control, with rigid posterior panel(s), posterior extends from l-1 to below l-5 vertebra, produces intracavitary pressure to reduce load on the intervertebral discs, includes straps, closures, may include padding, stays, shoulder straps, pendulous abdomen design, prefabricated item that has been trimmed, bent, molded, assembled, or otherwise customized to fit a specific …	Lo sag rig pnl stays pre cst	Musculoskeletal	Orthotic (Spinal)
L0627	Lumbar orthosis, sagittal control, with rigid anterior and posterior panels, posterior extends from l-1 to below l-5 vertebra, produces intracavitary pressure to reduce load on the intervertebral discs, includes straps, closures, may include padding, shoulder straps, pendulous abdomen design, prefabricated item that has been trimmed, bent, molded, assembled, or otherwise customized to fit a speci…	Lo sag ri an/pos pnl pre cst	Musculoskeletal	Orthotic (Spinal)
L0628	Lumbar-sacral orthosis, flexible, provides lumbo-sacral support, posterior extends from sacrococcygeal junction to t-9 vertebra, produces intracavitary pressure to reduce load on the intervertebral discs, includes straps, closures, may include stays, shoulder straps, pendulous abdomen design, prefabricated, off-the-shelf	Lso flex no ri stays pre ots	Musculoskeletal	Orthotic (Spinal)
L0629	Lumbar-sacral orthosis, flexible, provides lumbo-sacral support, posterior extends from sacrococcygeal junction to t-9 vertebra, produces intracavitary pressure to reduce load on the intervertebral discs, includes straps, closures, may include stays, shoulder straps, pendulous abdomen design, custom fabricated	Lso flex w/rigid stays cust	Musculoskeletal	Orthotic (Spinal)
L0630	Lumbar-sacral orthosis, sagittal control, with rigid posterior panel(s), posterior extends from sacrococcygeal junction to t-9 vertebra, produces intracavitary pressure to reduce load on the intervertebral discs, includes straps, closures, may include padding, stays, shoulder straps, pendulous abdomen design, prefabricated item that has been trimmed, bent, molded, assembled, or otherwise customiz…	Lso r post pnl sj-t9 pre cst	Musculoskeletal	Orthotic (Spinal)
L0631	Lumbar-sacral orthosis, sagittal control, with rigid anterior and posterior panels, posterior extends from sacrococcygeal junction to t-9 vertebra, produces intracavitary pressure to reduce load on the intervertebral discs, includes straps, closures, may include padding, shoulder straps, pendulous abdomen design, prefabricated item that has been trimmed, bent, molded, assembled, or otherwise cust…	Lso sag r an/pos pnl pre cst	Musculoskeletal	Orthotic (Spinal)
L0632	Lumbar-sacral orthosis, sagittal control, with rigid anterior and posterior panels, posterior extends from sacrococcygeal junction to t-9 vertebra, produces intracavitary pressure to reduce load on the intervertebral discs, includes straps, closures, may include padding, shoulder straps, pendulous abdomen design, custom fabricated	Lso sag rigid frame cust	Musculoskeletal	Orthotic (Spinal)
L0633	Lumbar-sacral orthosis, sagittal-coronal control, with rigid posterior frame/panel(s), posterior extends from sacrococcygeal junction to t-9 vertebra, lateral strength provided by rigid lateral frame/panels, produces intracavitary pressure to reduce load on intervertebral discs, includes straps, closures, may include padding, stays, shoulder straps, pendulous abdomen design, prefabricated item th…	Lso sc r pos/lat pnl pre cst	Musculoskeletal	Orthotic (Spinal)
L0634	Lumbar-sacral orthosis, sagittal-coronal control, with rigid posterior frame/panel(s), posterior extends from sacrococcygeal junction to t-9 vertebra, lateral strength provided by rigid lateral frame/panel(s), produces intracavitary pressure to reduce load on intervertebral discs, includes straps, closures, may include padding, stays, shoulder straps, pendulous abdomen design, custom fabricated	Lso flexion control custom	Musculoskeletal	Orthotic (Spinal)
L0635	Lumbar-sacral orthosis, sagittal-coronal control, lumbar flexion, rigid posterior frame/panel(s), lateral articulating design to flex the lumbar spine, posterior extends from sacrococcygeal junction to t-9 vertebra, lateral strength provided by rigid lateral frame/panel(s), produces intracavitary pressure to reduce load on intervertebral discs, includes straps, closures, may include padding, ante…	Lso sagit rigid panel prefab	Musculoskeletal	Orthotic (Spinal)
L0636	Lumbar sacral orthosis, sagittal-coronal control, lumbar flexion, rigid posterior frame/panels, lateral articulating design to flex the lumbar spine, posterior extends from sacrococcygeal junction to t-9 vertebra, lateral strength provided by rigid lateral frame/panels, produces intracavitary pressure to reduce load on intervertebral discs, includes straps, closures, may include padding, anterior…	Lso sagittal rigid panel cus	Musculoskeletal	Orthotic (Spinal)
L0637	Lumbar-sacral orthosis, sagittal-coronal control, with rigid anterior and posterior frame/panels, posterior extends from sacrococcygeal junction to t-9 vertebra, lateral strength provided by rigid lateral frame/panels, produces intracavitary pressure to reduce load on intervertebral discs, includes straps, closures, may include padding, shoulder straps, pendulous abdomen design, prefabricated ite…	Lso sc r ant/pos pnl pre cst	Musculoskeletal	Orthotic (Spinal)
L0638	Lumbar-sacral orthosis, sagittal-coronal control, with rigid anterior and posterior frame/panels, posterior extends from sacrococcygeal junction to t-9 vertebra, lateral strength provided by rigid lateral frame/panels, produces intracavitary pressure to reduce load on intervertebral discs, includes straps, closures, may include padding, shoulder straps, pendulous abdomen design, custom fabricated	Lso sag-coronal panel custom	Musculoskeletal	Orthotic (Spinal)
L0639	Lumbar-sacral orthosis, sagittal-coronal control, rigid shell(s)/panel(s), posterior extends from sacrococcygeal junction to t-9 vertebra, anterior extends from symphysis pubis to xyphoid, produces intracavitary pressure to reduce load on the intervertebral discs, overall strength is provided by overlapping rigid material and stabilizing closures, includes straps, closures, may include soft inter…	Lso s/c shell/panel prefab	Musculoskeletal	Orthotic (Spinal)
L0640	Lumbar-sacral orthosis, sagittal-coronal control, rigid shell(s)/panel(s), posterior extends from sacrococcygeal junction to t-9 vertebra, anterior extends from symphysis pubis to xyphoid, produces intracavitary pressure to reduce load on the intervertebral discs, overall strength is provided by overlapping rigid material and stabilizing closures, includes straps, closures, may include soft inter…	Lso s/c shell/panel custom	Musculoskeletal	Orthotic (Spinal)
L0641	Lumbar orthosis, sagittal control, with rigid posterior panel(s), posterior extends from l-1 to below l-5 vertebra, produces intracavitary pressure to reduce load on the intervertebral discs, includes straps, closures, may include padding, stays, shoulder straps, pendulous abdomen design, prefabricated, off-the-shelf	Lo rig pos pnl l1-l5 pre ots	Musculoskeletal	Orthotic (Spinal)
L0642	Lumbar orthosis, sagittal control, with rigid anterior and posterior panels, posterior extends from l-1 to below l-5 vertebra, produces intracavitary pressure to reduce load on the intervertebral discs, includes straps, closures, may include padding, shoulder straps, pendulous abdomen design, prefabricated, off-the-shelf	Lo sag ri an/pos pnl pre ots	Musculoskeletal	Orthotic (Spinal)
L0643	Lumbar-sacral orthosis, sagittal control, with rigid posterior panel(s), posterior extends from sacrococcygeal junction to t-9 vertebra, produces intracavitary pressure to reduce load on the intervertebral discs, includes straps, closures, may include padding, stays, shoulder straps, pendulous abdomen design, prefabricated, off-the-shelf	Lso sag ctr rigi pos pre ots	Musculoskeletal	Orthotic (Spinal)
L0648	Lumbar-sacral orthosis, sagittal control, with rigid anterior and posterior panels, posterior extends from sacrococcygeal junction to t-9 vertebra, produces intracavitary pressure to reduce load on the intervertebral discs, includes straps, closures, may include padding, shoulder straps, pendulous abdomen design, prefabricated, off-the-shelf	Lso sag r an/pos pnl pre ots	Musculoskeletal	Orthotic (Spinal)
L0649	Lumbar-sacral orthosis, sagittal-coronal control, with rigid posterior frame/panel(s), posterior extends from sacrococcygeal junction to t-9 vertebra, lateral strength provided by rigid lateral frame/panels, produces intracavitary pressure to reduce load on intervertebral discs, includes straps, closures, may include padding, stays, shoulder straps, pendulous abdomen design, prefabricated, off-th…	Lso sc r pos/lat pnl pre ots	Musculoskeletal	Orthotic (Spinal)
L0650	Lumbar-sacral orthosis, sagittal-coronal control, with rigid anterior and posterior frame/panel(s), posterior extends from sacrococcygeal junction to t-9 vertebra, lateral strength provided by rigid lateral frame/panel(s), produces intracavitary pressure to reduce load on intervertebral discs, includes straps, closures, may include padding, shoulder straps, pendulous abdomen design, prefabricated…	Lso sc r ant/pos pnl pre ots	Musculoskeletal	Orthotic (Spinal)
L0651	Lumbar-sacral orthosis, sagittal-coronal control, rigid shell(s)/panel(s), posterior extends from sacrococcygeal junction to t-9 vertebra, anterior extends from symphysis pubis to xyphoid, produces intracavitary pressure to reduce load on the intervertebral discs, overall strength is provided by overlapping rigid material and stabilizing closures, includes straps, closures, may include soft inter…	Lso sag-co shell pnl pre ots	Musculoskeletal	Orthotic (Spinal)
L0700	Cervical-thoracic-lumbar-sacral-orthoses (ctlso), anterior-posterior-lateral control, molded to patient model, (minerva type)	Ctlso a-p-l control molded	Musculoskeletal	Orthotic (Spinal)
L0710	Ctlso, anterior-posterior-lateral-control, molded to patient model, with interface material, (minerva type)	Ctlso a-p-l control w/ inter	Musculoskeletal	Orthotic (Spinal)
L0970	Tlso, corset front	Tlso corset front	Musculoskeletal	Orthotic (Spinal)
L0972	Lso, corset front	Lso corset front	Musculoskeletal	Orthotic (Spinal)
L0974	Tlso, full corset	Tlso full corset	Musculoskeletal	Orthotic (Spinal)
L0976	Lso, full corset	Lso full corset	Musculoskeletal	Orthotic (Spinal)
L0982	Stocking supporter grips, prefabricated, off-the-shelf, set of four (4)	Stocking sup grips 4 pre ots	Musculoskeletal	Orthotic (Spinal)
L0984	Protective body sock, prefabricated, off-the-shelf, each	Protect body sock ea pre ots	Musculoskeletal	Orthotic (Spinal)
L0999	Addition to spinal orthosis, not otherwise specified	Add to spinal orthosis nos	Musculoskeletal	Orthotic (Spinal)
L1000	Cervical-thoracic-lumbar-sacral orthosis (ctlso) (milwaukee), inclusive of furnishing initial orthosis, including model	Ctlso milwauke initial model	Musculoskeletal	Orthotic (Spinal)
L1001	Cervical thoracic lumbar sacral orthosis, immobilizer, infant size, prefabricated, includes fitting and adjustment	Ctlso infant immobilizer	Musculoskeletal	Orthotic (Spinal)
L1005	Tension based scoliosis orthosis and accessory pads, includes fitting and adjustment	Tension based scoliosis orth	Musculoskeletal	Orthotic (Spinal)
L1010	Addition to cervical-thoracic-lumbar-sacral orthosis (ctlso) or scoliosis orthosis, axilla sling	Ctlso axilla sling	Musculoskeletal	Orthotic (Spinal)
L1020	Addition to ctlso or scoliosis orthosis, kyphosis pad	Kyphosis pad	Musculoskeletal	Orthotic (Spinal)
L1025	Addition to ctlso or scoliosis orthosis, kyphosis pad, floating	Kyphosis pad floating	Musculoskeletal	Orthotic (Spinal)
L1030	Addition to ctlso or scoliosis orthosis, lumbar bolster pad	Lumbar bolster pad	Musculoskeletal	Orthotic (Spinal)
L1040	Addition to ctlso or scoliosis orthosis, lumbar or lumbar rib pad	Lumbar or lumbar rib pad	Musculoskeletal	Orthotic (Spinal)
L1050	Addition to ctlso or scoliosis orthosis, sternal pad	Sternal pad	Musculoskeletal	Orthotic (Spinal)
L1060	Addition to ctlso or scoliosis orthosis, thoracic pad	Thoracic pad	Musculoskeletal	Orthotic (Spinal)
L1070	Addition to ctlso or scoliosis orthosis, trapezius sling	Trapezius sling	Musculoskeletal	Orthotic (Spinal)
L1080	Addition to ctlso or scoliosis orthosis, outrigger	Outrigger	Musculoskeletal	Orthotic (Spinal)
L1085	Addition to ctlso or scoliosis orthosis, outrigger, bilateral with vertical extensions	Outrigger bil w/ vert extens	Musculoskeletal	Orthotic (Spinal)
L1090	Addition to ctlso or scoliosis orthosis, lumbar sling	Lumbar sling	Musculoskeletal	Orthotic (Spinal)
L1100	Addition to ctlso or scoliosis orthosis, ring flange, plastic or leather	Ring flange plastic/leather	Musculoskeletal	Orthotic (Spinal)
L1110	Addition to ctlso or scoliosis orthosis, ring flange, plastic or leather, molded to patient model	Ring flange plas/leather mol	Musculoskeletal	Orthotic (Spinal)
L1120	Addition to ctlso, scoliosis orthosis, cover for upright, each	Covers for upright each	Musculoskeletal	Orthotic (Spinal)
L1200	Thoracic-lumbar-sacral-orthosis (tlso), inclusive of furnishing initial orthosis only	Furnsh initial orthosis only	Musculoskeletal	Orthotic (Spinal)
L1210	Addition to tlso, (low profile), lateral thoracic extension	Lateral thoracic extension	Musculoskeletal	Orthotic (Spinal)
L1220	Addition to tlso, (low profile), anterior thoracic extension	Anterior thoracic extension	Musculoskeletal	Orthotic (Spinal)
L1230	Addition to tlso, (low profile), milwaukee type superstructure	Milwaukee type superstructur	Musculoskeletal	Orthotic (Spinal)
L1240	Addition to tlso, (low profile), lumbar derotation pad	Lumbar derotation pad	Musculoskeletal	Orthotic (Spinal)
L1250	Addition to tlso, (low profile), anterior asis pad	Anterior asis pad	Musculoskeletal	Orthotic (Spinal)
L1260	Addition to tlso, (low profile), anterior thoracic derotation pad	Anterior thoracic derotation	Musculoskeletal	Orthotic (Spinal)
L1270	Addition to tlso, (low profile), abdominal pad	Abdominal pad	Musculoskeletal	Orthotic (Spinal)
L1280	Addition to tlso, (low profile), rib gusset (elastic), each	Rib gusset (elastic) each	Musculoskeletal	Orthotic (Spinal)
L1290	Addition to tlso, (low profile), lateral trochanteric pad	Lateral trochanteric pad	Musculoskeletal	Orthotic (Spinal)
L1300	Other scoliosis procedure, body jacket molded to patient model	Body jacket mold to patient	Musculoskeletal	Orthotic (Spinal)
L1310	Other scoliosis procedure, post-operative body jacket	Post-operative body jacket	Musculoskeletal	Orthotic (Spinal)
L1499	Spinal orthosis, not otherwise specified	Spinal orthosis nos	Musculoskeletal	Orthotic (Spinal)
L4000	Replace girdle for spinal orthosis (ctlso or so)	Repl girdle milwaukee orth	Musculoskeletal	Orthotic (Spinal)
L2650	Addition to lower extremity, pelvic and thoracic control, gluteal pad, each	Pelv & thor control gluteal	Musculoskeletal	Orthotic (Spinal)
L2660	Addition to lower extremity, thoracic control, thoracic band	Thoracic control thoracic ba	Musculoskeletal	Orthotic (Spinal)
L2670	Addition to lower extremity, thoracic control, paraspinal uprights	Thorac cont paraspinal uprig	Musculoskeletal	Orthotic (Spinal)
L2680	Addition to lower extremity, thoracic control, lateral support uprights	Thorac cont lat support upri	Musculoskeletal	Orthotic (Spinal)
L3650	Shoulder orthosis, figure of eight design abduction restrainer, prefabricated, off-the-shelf	So 8 abd restraint pre ots	Musculoskeletal	Orthotic (Upper Extremity)
L3660	Shoulder orthosis, figure of eight design abduction restrainer, canvas and webbing, prefabricated, off-the-shelf	So 8 ab rstr can/web pre ots	Musculoskeletal	Orthotic (Upper Extremity)
L3670	Shoulder orthosis, acromio/clavicular (canvas and webbing type), prefabricated, off-the-shelf	So acro/clav can web pre ots	Musculoskeletal	Orthotic (Upper Extremity)
L3671	Shoulder orthosis, shoulder joint design, without joints, may include soft interface, straps, custom fabricated, includes fitting and adjustment	So cap design w/o jnts cf	Musculoskeletal	Orthotic (Upper Extremity)
L3674	Shoulder orthosis, abduction positioning (airplane design), thoracic component and support bar, with or without nontorsion joint/turnbuckle, may include soft interface, straps, custom fabricated, includes fitting and adjustment	So airplane w/wo joint cf	Musculoskeletal	Orthotic (Upper Extremity)
L3675	Shoulder orthosis, vest type abduction restrainer, canvas webbing type or equal, prefabricated, off-the-shelf	So vest canvas/web pre ots	Musculoskeletal	Orthotic (Upper Extremity)
L3677	Shoulder orthosis, shoulder joint design, without joints, may include soft interface, straps, prefabricated item that has been trimmed, bent, molded, assembled, or otherwise customized to fit a specific patient by an individual with expertise	So hard plas stabili pre cst	Musculoskeletal	Orthotic (Upper Extremity)
L3678	Shoulder orthosis, shoulder joint design, without joints, may include soft interface, straps, prefabricated, off-the-shelf	So hard plas stabili pre ots	Musculoskeletal	Orthotic (Upper Extremity)
L3702	Elbow orthosis, without joints, may include soft interface, straps, custom fabricated, includes fitting and adjustment	Eo w/o joints cf	Musculoskeletal	Orthotic (Upper Extremity)
L3710	Elbow orthosis, elastic with metal joints, prefabricated, off-the-shelf	Eo elas w/metal jnts pre ots	Musculoskeletal	Orthotic (Upper Extremity)
L3720	Elbow orthosis, double upright with forearm/arm cuffs, free motion, custom fabricated	Forearm/arm cuffs free motio	Musculoskeletal	Orthotic (Upper Extremity)
L3730	Elbow orthosis, double upright with forearm/arm cuffs, extension/ flexion assist, custom fabricated	Forearm/arm cuffs ext/flex a	Musculoskeletal	Orthotic (Upper Extremity)
L3740	Elbow orthosis, double upright with forearm/arm cuffs, adjustable position lock with active control, custom fabricated	Cuffs adj lock w/ active con	Musculoskeletal	Orthotic (Upper Extremity)
L3760	Elbow orthosis (eo), with adjustable position locking joint(s), prefabricated, item that has been trimmed, bent, molded, assembled, or otherwise customized to fit a specific patient by an individual with expertise	Eo adj jt prefab custom fit	Musculoskeletal	Orthotic (Upper Extremity)
L3761	Elbow orthosis (eo), with adjustable position locking joint(s), prefabricated, off-the-shelf	Eo, adj lock joint prefab ot	Musculoskeletal	Orthotic (Upper Extremity)
L3762	Elbow orthosis, rigid, without joints, includes soft interface material, prefabricated, off-the-shelf	Eo rigid w/o joints pre ots	Musculoskeletal	Orthotic (Upper Extremity)
L3763	Elbow wrist hand orthosis, rigid, without joints, may include soft interface, straps, custom fabricated, includes fitting and adjustment	Ewho rigid w/o jnts cf	Musculoskeletal	Orthotic (Upper Extremity)
L3764	Elbow wrist hand orthosis, includes one or more nontorsion joints, elastic bands, turnbuckles, may include soft interface, straps, custom fabricated, includes fitting and adjustment	Ewho w/joint(s) cf	Musculoskeletal	Orthotic (Upper Extremity)
L3765	Elbow wrist hand finger orthosis, rigid, without joints, may include soft interface, straps, custom fabricated, includes fitting and adjustment	Ewhfo rigid w/o jnts cf	Musculoskeletal	Orthotic (Upper Extremity)
L3766	Elbow wrist hand finger orthosis, includes one or more nontorsion joints, elastic bands, turnbuckles, may include soft interface, straps, custom fabricated, includes fitting and adjustment	Ewhfo w/joint(s) cf	Musculoskeletal	Orthotic (Upper Extremity)
L3806	Wrist hand finger orthosis, includes one or more nontorsion joint(s), turnbuckles, elastic bands/springs, may include soft interface material, straps, custom fabricated, includes fitting and adjustment	Whfo w/joint(s) custom fab	Musculoskeletal	Orthotic (Upper Extremity)
L3807	Wrist hand finger orthosis, without joint(s), prefabricated item that has been trimmed, bent, molded, assembled, or otherwise customized to fit a specific patient by an individual with expertise	Whfo w/o joints pre cst	Musculoskeletal	Orthotic (Upper Extremity)
L3808	Wrist hand finger orthosis, rigid without joints, may include soft interface material; straps, custom fabricated, includes fitting and adjustment	Whfo, rigid w/o joints	Musculoskeletal	Orthotic (Upper Extremity)
L3809	Wrist hand finger orthosis, without joint(s), prefabricated, off-the-shelf, any type	Whfo w/o joints pre ots	Musculoskeletal	Orthotic (Upper Extremity)
L3891	Addition to upper extremity joint, wrist or elbow, concentric adjustable torsion style mechanism for custom fabricated orthotics only, each	Torsion mechanism wrist/elbo	Musculoskeletal	Orthotic (Upper Extremity)
L3900	Wrist hand finger orthosis, dynamic flexor hinge, reciprocal wrist extension/ flexion, finger flexion/extension, wrist or finger driven, custom fabricated	Hinge extension/flex wrist/f	Musculoskeletal	Orthotic (Upper Extremity)
L3901	Wrist hand finger orthosis, dynamic flexor hinge, reciprocal wrist extension/ flexion, finger flexion/extension, cable driven, custom fabricated	Hinge ext/flex wrist finger	Musculoskeletal	Orthotic (Upper Extremity)
L3904	Wrist hand finger orthosis, external powered, electric, custom fabricated	Whfo electric custom fitted	Musculoskeletal	Orthotic (Upper Extremity)
L3905	Wrist hand orthosis, includes one or more nontorsion joints, elastic bands, turnbuckles, may include soft interface, straps, custom fabricated, includes fitting and adjustment	Who w/nontorsion jnt(s) cf	Musculoskeletal	Orthotic (Upper Extremity)
L3906	Wrist hand orthosis, without joints, may include soft interface, straps, custom fabricated, includes fitting and adjustment	Who w/o joints cf	Musculoskeletal	Orthotic (Upper Extremity)
L3908	Wrist hand orthosis, wrist extension control cock-up, non molded, prefabricated, off-the-shelf	Who cock-up nonmolde pre ots	Musculoskeletal	Orthotic (Upper Extremity)
L3912	Hand finger orthosis (hfo), flexion glove with elastic finger control, prefabricated, off-the-shelf	Hfo flexion glove pre ots	Musculoskeletal	Orthotic (Upper Extremity)
L3913	Hand finger orthosis, without joints, may include soft interface, straps, custom fabricated, includes fitting and adjustment	Hfo w/o joints cf	Musculoskeletal	Orthotic (Upper Extremity)
L3915	Wrist hand orthosis, includes one or more nontorsion joint(s), elastic bands, turnbuckles, may include soft interface, straps, prefabricated item that has been trimmed, bent, molded, assembled, or otherwise customized to fit a specific patient by an individual with expertise	Who nontorsion jnts pre cst	Musculoskeletal	Orthotic (Upper Extremity)
L3916	Wrist hand orthosis, includes one or more nontorsion joint(s), elastic bands, turnbuckles, may include soft interface, straps, prefabricated, off-the-shelf	Who nontorsion jnts pre ots	Musculoskeletal	Orthotic (Upper Extremity)
L3917	Hand orthosis, metacarpal fracture orthosis, prefabricated item that has been trimmed, bent, molded, assembled, or otherwise customized to fit a specific patient by an individual with expertise	Metacarp fx orthosis pre cst	Musculoskeletal	Orthotic (Upper Extremity)
L3918	Hand orthosis, metacarpal fracture orthosis, prefabricated, off-the-shelf	Metacarp fx orthosis pre ots	Musculoskeletal	Orthotic (Upper Extremity)
L3919	Hand orthosis, without joints, may include soft interface, straps, custom fabricated, includes fitting and adjustment	Ho w/o joints cf	Musculoskeletal	Orthotic (Upper Extremity)
L3921	Hand finger orthosis, includes one or more nontorsion joints, elastic bands, turnbuckles, may include soft interface, straps, custom fabricated, includes fitting and adjustment	Hfo w/joint(s) cf	Musculoskeletal	Orthotic (Upper Extremity)
L3923	Hand finger orthosis, without joints, may include soft interface, straps, prefabricated item that has been trimmed, bent, molded, assembled, or otherwise customized to fit a specific patient by an individual with expertise	Hfo without joints pre cst	Musculoskeletal	Orthotic (Upper Extremity)
L3924	Hand finger orthosis, without joints, may include soft interface, straps, prefabricated, off-the-shelf	Hfo without joints pre ots	Musculoskeletal	Orthotic (Upper Extremity)
L3925	Finger orthosis, proximal interphalangeal (pip)/distal interphalangeal (dip), non torsion joint/spring, extension/flexion, may include soft interface material, prefabricated, off-the-shelf	Fo pip dip jnt/sprng pre ots	Musculoskeletal	Orthotic (Upper Extremity)
L3927	Finger orthosis, proximal interphalangeal (pip)/distal interphalangeal (dip), without joint/spring, extension/flexion (e.g., static or ring type), may include soft interface material, prefabricated, off-the-shelf	Fo pip dip no jt spr pre ots	Musculoskeletal	Orthotic (Upper Extremity)
L3929	Hand finger orthosis, includes one or more nontorsion joint(s), turnbuckles, elastic bands/springs, may include soft interface material, straps, prefabricated item that has been trimmed, bent, molded, assembled, or otherwise customized to fit a specific patient by an individual with expertise	Hfo nontorsion jnts pre cst	Musculoskeletal	Orthotic (Upper Extremity)
L3930	Hand finger orthosis, includes one or more nontorsion joint(s), turnbuckles, elastic bands/springs, may include soft interface material, straps, prefabricated, off-the-shelf	Hfo nontorsion jnts pre ots	Musculoskeletal	Orthotic (Upper Extremity)
L3931	Wrist hand finger orthosis, includes one or more nontorsion joint(s), turnbuckles, elastic bands/springs, may include soft interface material, straps, prefabricated, includes fitting and adjustment	Whfo nontorsion joint prefab	Musculoskeletal	Orthotic (Upper Extremity)
L3933	Finger orthosis, without joints, may include soft interface, custom fabricated, includes fitting and adjustment	Fo w/o joints cf	Musculoskeletal	Orthotic (Upper Extremity)
L3935	Finger orthosis, nontorsion joint, may include soft interface, custom fabricated, includes fitting and adjustment	Fo nontorsion joint cf	Musculoskeletal	Orthotic (Upper Extremity)
L3956	Addition of joint to upper extremity orthosis, any material; per joint	Add joint upper ext orthosis	Musculoskeletal	Orthotic (Upper Extremity)
L3960	Shoulder elbow wrist hand orthosis, abduction positioning, airplane design, prefabricated, includes fitting and adjustment	Sewho airplan desig abdu pos	Musculoskeletal	Orthotic (Upper Extremity)
L3961	Shoulder elbow wrist hand orthosis, shoulder cap design, without joints, may include soft interface, straps, custom fabricated, includes fitting and adjustment	Sewho cap design w/o jnts cf	Musculoskeletal	Orthotic (Upper Extremity)
L3962	Shoulder elbow wrist hand orthosis, abduction positioning, erb's palsey design, prefabricated, includes fitting and adjustment	Sewho erbs palsey design abd	Musculoskeletal	Orthotic (Upper Extremity)
L3967	Shoulder elbow wrist hand orthosis, abduction positioning (airplane design), thoracic component and support bar, without joints, may include soft interface, straps, custom fabricated, includes fitting and adjustment	Sewho airplane w/o jnts cf	Musculoskeletal	Orthotic (Upper Extremity)
L3971	Shoulder elbow wrist hand orthosis, shoulder cap design, includes one or more nontorsion joints, elastic bands, turnbuckles, may include soft interface, straps, custom fabricated, includes fitting and adjustment	Sewho cap design w/jnt(s) cf	Musculoskeletal	Orthotic (Upper Extremity)
L3973	Shoulder elbow wrist hand orthosis, abduction positioning (airplane design), thoracic component and support bar, includes one or more nontorsion joints, elastic bands, turnbuckles, may include soft interface, straps, custom fabricated, includes fitting and adjustment	Sewho airplane w/jnt(s) cf	Musculoskeletal	Orthotic (Upper Extremity)
L3975	Shoulder elbow wrist hand finger orthosis, shoulder cap design, without joints, may include soft interface, straps, custom fabricated, includes fitting and adjustment	Sewhfo cap design w/o jnt cf	Musculoskeletal	Orthotic (Upper Extremity)
L3976	Shoulder elbow wrist hand finger orthosis, abduction positioning (airplane design), thoracic component and support bar, without joints, may include soft interface, straps, custom fabricated, includes fitting and adjustment	Sewhfo airplane w/o jnts cf	Musculoskeletal	Orthotic (Upper Extremity)
L3977	Shoulder elbow wrist hand finger orthosis, shoulder cap design, includes one or more nontorsion joints, elastic bands, turnbuckles, may include soft interface, straps, custom fabricated, includes fitting and adjustment	Sewhfo cap desgn w/jnt(s) cf	Musculoskeletal	Orthotic (Upper Extremity)
L3978	Shoulder elbow wrist hand finger orthosis, abduction positioning (airplane design), thoracic component and support bar, includes one or more nontorsion joints, elastic bands, turnbuckles, may include soft interface, straps, custom fabricated, includes fitting and adjustment	Sewhfo airplane w/jnt(s) cf	Musculoskeletal	Orthotic (Upper Extremity)
L3980	Upper extremity fracture orthosis, humeral, prefabricated, includes fitting and adjustment	Up ext fx orthos humeral nos	Musculoskeletal	Orthotic (Upper Extremity)
L3981	Upper extremity fracture orthosis, humeral, prefabricated, includes shoulder cap design, with or without joints, forearm section, may include soft interface, straps, includes fitting and adjustments	Ue fx orth shoul cap forearm	Musculoskeletal	Orthotic (Upper Extremity)
L3982	Upper extremity fracture orthosis, radius/ulnar, prefabricated, includes fitting and adjustment	Upper ext fx orthosis rad/ul	Musculoskeletal	Orthotic (Upper Extremity)
L3984	Upper extremity fracture orthosis, wrist, prefabricated, includes fitting and adjustment	Upper ext fx orthosis wrist	Musculoskeletal	Orthotic (Upper Extremity)
L3995	Addition to upper extremity orthosis, sock, fracture or equal, each	Sock fracture or equal each	Musculoskeletal	Orthotic (Upper Extremity)
L3999	Upper limb orthosis, not otherwise specified	Upper limb orthosis nos	Musculoskeletal	Orthotic (Upper Extremity)
E0747	Osteogenesis stimulator, electrical, non-invasive, other than spinal applications	Elec osteogen stim not spine	Musculoskeletal	Osteogenesis Stimulator
E0748	Osteogenesis stimulator, electrical, non-invasive, spinal applications	Elec osteogen stim spinal	Musculoskeletal	Osteogenesis Stimulator
E0749	Osteogenesis stimulator, electrical, surgically implanted	Elec osteogen stim implanted	Musculoskeletal	Osteogenesis Stimulator
E0760	Osteogenesis stimulator, low intensity ultrasound, non-invasive	Osteogen ultrasound stimltor	Musculoskeletal	Osteogenesis Stimulator
E1230	Power operated vehicle (three or four wheel nonhighway) specify brand name and model number	Power operated vehicle	Musculoskeletal	Powered Operated Vehicle
L2340	Addition to lower extremity, pre-tibial shell, molded to patient model	Pre-tibial shell molded to p	Musculoskeletal	Prosthesis (Lower Extremity)
L2360	Addition to lower extremity, extended steel shank	Extended steel shank	Musculoskeletal	Prosthesis (Lower Extremity)
L4020	Replace quadrilateral socket brim, molded to patient model	Replace quadlat socket brim	Musculoskeletal	Prosthesis (Lower Extremity)
L5000	Partial foot, shoe insert with longitudinal arch, toe filler	Sho insert w arch toe filler	Musculoskeletal	Prosthesis (Lower Extremity)
L5010	Partial foot, molded socket, ankle height, with toe filler	Mold socket ank hgt w/ toe f	Musculoskeletal	Prosthesis (Lower Extremity)
L5020	Partial foot, molded socket, tibial tubercle height, with toe filler	Tibial tubercle hgt w/ toe f	Musculoskeletal	Prosthesis (Lower Extremity)
L5050	Ankle, symes, molded socket, sach foot	Ank symes mold sckt sach ft	Musculoskeletal	Prosthesis (Lower Extremity)
L5060	Ankle, symes, metal frame, molded leather socket, articulated ankle/foot	Symes met fr leath socket ar	Musculoskeletal	Prosthesis (Lower Extremity)
L5100	Below knee, molded socket, shin, sach foot	Molded socket shin sach foot	Musculoskeletal	Prosthesis (Lower Extremity)
L5105	Below knee, plastic socket, joints and thigh lacer, sach foot	Plast socket jts/thgh lacer	Musculoskeletal	Prosthesis (Lower Extremity)
L5150	Knee disarticulation (or through knee), molded socket, external knee joints, shin, sach foot	Mold sckt ext knee shin sach	Musculoskeletal	Prosthesis (Lower Extremity)
L5160	Knee disarticulation (or through knee), molded socket, bent knee configuration, external knee joints, shin, sach foot	Mold socket bent knee shin s	Musculoskeletal	Prosthesis (Lower Extremity)
L5200	Above knee, molded socket, single axis constant friction knee, shin, sach foot	Kne sing axis fric shin sach	Musculoskeletal	Prosthesis (Lower Extremity)
L5210	Above knee, short prosthesis, no knee joint ('stubbies'), with foot blocks, no ankle joints, each	No knee/ankle joints w/ ft b	Musculoskeletal	Prosthesis (Lower Extremity)
L5220	Above knee, short prosthesis, no knee joint ('stubbies'), with articulated ankle/foot, dynamically aligned, each	No knee joint with artic ali	Musculoskeletal	Prosthesis (Lower Extremity)
L5230	Above knee, for proximal femoral focal deficiency, constant friction knee, shin, sach foot	Fem focal defic constant fri	Musculoskeletal	Prosthesis (Lower Extremity)
L5250	Hip disarticulation, canadian type; molded socket, hip joint, single axis constant friction knee, shin, sach foot	Hip canad sing axi cons fric	Musculoskeletal	Prosthesis (Lower Extremity)
L5270	Hip disarticulation, tilt table type; molded socket, locking hip joint, single axis constant friction knee, shin, sach foot	Tilt table locking hip sing	Musculoskeletal	Prosthesis (Lower Extremity)
L5280	Hemipelvectomy, canadian type; molded socket, hip joint, single axis constant friction knee, shin, sach foot	Hemipelvect canad sing axis	Musculoskeletal	Prosthesis (Lower Extremity)
L5301	Below knee, molded socket, shin, sach foot, endoskeletal system	Bk mold socket sach ft endo	Musculoskeletal	Prosthesis (Lower Extremity)
L5312	Knee disarticulation (or through knee), molded socket, single axis knee, pylon, sach foot, endoskeletal system	Knee disart, sach ft, endo	Musculoskeletal	Prosthesis (Lower Extremity)
L5321	Above knee, molded socket, open end, sach foot, endoskeletal system, single axis knee	Ak open end sach	Musculoskeletal	Prosthesis (Lower Extremity)
L5331	Hip disarticulation, canadian type, molded socket, endoskeletal system, hip joint, single axis knee, sach foot	Hip disart canadian sach ft	Musculoskeletal	Prosthesis (Lower Extremity)
L5341	Hemipelvectomy, canadian type, molded socket, endoskeletal system, hip joint, single axis knee, sach foot	Hemipelvectomy canadian sach	Musculoskeletal	Prosthesis (Lower Extremity)
L5400	Immediate post surgical or early fitting, application of initial rigid dressing, including fitting, alignment, suspension, and one cast change, below knee	Postop dress & 1 cast chg bk	Musculoskeletal	Prosthesis (Lower Extremity)
L5410	Immediate post surgical or early fitting, application of initial rigid dressing, including fitting, alignment and suspension, below knee, each additional cast change and realignment	Postop dsg bk ea add cast ch	Musculoskeletal	Prosthesis (Lower Extremity)
L5420	Immediate post surgical or early fitting, application of initial rigid dressing, including fitting, alignment and suspension and one cast change 'ak' or knee disarticulation	Postop dsg & 1 cast chg ak/d	Musculoskeletal	Prosthesis (Lower Extremity)
L5430	Immediate post surgical or early fitting, application of initial rigid dressing, incl. fitting, alignment and supension, 'ak' or knee disarticulation, each additional cast change and realignment	Postop dsg ak ea add cast ch	Musculoskeletal	Prosthesis (Lower Extremity)
L5450	Immediate post surgical or early fitting, application of non-weight bearing rigid dressing, below knee	Postop app non-wgt bear dsg	Musculoskeletal	Prosthesis (Lower Extremity)
L5460	Immediate post surgical or early fitting, application of non-weight bearing rigid dressing, above knee	Postop app non-wgt bear dsg	Musculoskeletal	Prosthesis (Lower Extremity)
L5500	Initial, below knee 'ptb' type socket, non-alignable system, pylon, no cover, sach foot, plaster socket, direct formed	Init bk ptb plaster direct	Musculoskeletal	Prosthesis (Lower Extremity)
L5505	Initial, above knee - knee disarticulation, ischial level socket, non-alignable system, pylon, no cover, sach foot, plaster socket, direct formed	Init ak ischal plstr direct	Musculoskeletal	Prosthesis (Lower Extremity)
L5510	Preparatory, below knee 'ptb' type socket, non-alignable system, pylon, no cover, sach foot, plaster socket, molded to model	Prep bk ptb plaster molded	Musculoskeletal	Prosthesis (Lower Extremity)
L5520	Preparatory, below knee 'ptb' type socket, non-alignable system, pylon, no cover, sach foot, thermoplastic or equal, direct formed	Perp bk ptb thermopls direct	Musculoskeletal	Prosthesis (Lower Extremity)
L5530	Preparatory, below knee 'ptb' type socket, non-alignable system, pylon, no cover, sach foot, thermoplastic or equal, molded to model	Prep bk ptb thermopls molded	Musculoskeletal	Prosthesis (Lower Extremity)
L5535	Preparatory, below knee 'ptb' type socket, non-alignable system, no cover, sach foot, prefabricated, adjustable open end socket	Prep bk ptb open end socket	Musculoskeletal	Prosthesis (Lower Extremity)
L5540	Preparatory, below knee 'ptb' type socket, non-alignable system, pylon, no cover, sach foot, laminated socket, molded to model	Prep bk ptb laminated socket	Musculoskeletal	Prosthesis (Lower Extremity)
L5560	Preparatory, above knee- knee disarticulation, ischial level socket, non-alignable system, pylon, no cover, sach foot, plaster socket, molded to model	Prep ak ischial plast molded	Musculoskeletal	Prosthesis (Lower Extremity)
L5570	Preparatory, above knee - knee disarticulation, ischial level socket, non-alignable system, pylon, no cover, sach foot, thermoplastic or equal, direct formed	Prep ak ischial direct form	Musculoskeletal	Prosthesis (Lower Extremity)
L5580	Preparatory, above knee - knee disarticulation ischial level socket, non-alignable system, pylon, no cover, sach foot, thermoplastic or equal, molded to model	Prep ak ischial thermo mold	Musculoskeletal	Prosthesis (Lower Extremity)
L5585	Preparatory, above knee - knee disarticulation, ischial level socket, non-alignable system, pylon, no cover, sach foot, prefabricated adjustable open end socket	Prep ak ischial open end	Musculoskeletal	Prosthesis (Lower Extremity)
L5590	Preparatory, above knee - knee disarticulation ischial level socket, non-alignable system, pylon no cover, sach foot, laminated socket, molded to model	Prep ak ischial laminated	Musculoskeletal	Prosthesis (Lower Extremity)
L5595	Preparatory, hip disarticulation-hemipelvectomy, pylon, no cover, sach foot, thermoplastic or equal, molded to patient model	Hip disartic sach thermopls	Musculoskeletal	Prosthesis (Lower Extremity)
L5600	Preparatory, hip disarticulation-hemipelvectomy, pylon, no cover, sach foot, laminated socket, molded to patient model	Hip disart sach laminat mold	Musculoskeletal	Prosthesis (Lower Extremity)
L5610	Addition to lower extremity, endoskeletal system, above knee, hydracadence system	Above knee hydracadence	Musculoskeletal	Prosthesis (Lower Extremity)
L5611	Addition to lower extremity, endoskeletal system, above knee - knee disarticulation, 4 bar linkage, with friction swing phase control	Ak 4 bar link w/fric swing	Musculoskeletal	Prosthesis (Lower Extremity)
L5613	Addition to lower extremity, endoskeletal system, above knee-knee disarticulation, 4 bar linkage, with hydraulic swing phase control	Ak 4 bar ling w/hydraul swig	Musculoskeletal	Prosthesis (Lower Extremity)
L5614	Addition to lower extremity, exoskeletal system, above knee-knee disarticulation, 4 bar linkage, with pneumatic swing phase control	4-bar link above knee w/swng	Musculoskeletal	Prosthesis (Lower Extremity)
L5616	Addition to lower extremity, endoskeletal system, above knee, universal multiplex system, friction swing phase control	Ak univ multiplex sys frict	Musculoskeletal	Prosthesis (Lower Extremity)
L5617	Addition to lower extremity, quick change self-aligning unit, above knee or below knee, each	Ak/bk self-aligning unit ea	Musculoskeletal	Prosthesis (Lower Extremity)
L5618	Addition to lower extremity, test socket, symes	Test socket symes	Musculoskeletal	Prosthesis (Lower Extremity)
L5620	Addition to lower extremity, test socket, below knee	Test socket below knee	Musculoskeletal	Prosthesis (Lower Extremity)
L5622	Addition to lower extremity, test socket, knee disarticulation	Test socket knee disarticula	Musculoskeletal	Prosthesis (Lower Extremity)
L5624	Addition to lower extremity, test socket, above knee	Test socket above knee	Musculoskeletal	Prosthesis (Lower Extremity)
L5626	Addition to lower extremity, test socket, hip disarticulation	Test socket hip disarticulat	Musculoskeletal	Prosthesis (Lower Extremity)
L5628	Addition to lower extremity, test socket, hemipelvectomy	Test socket hemipelvectomy	Musculoskeletal	Prosthesis (Lower Extremity)
L5629	Addition to lower extremity, below knee, acrylic socket	Below knee acrylic socket	Musculoskeletal	Prosthesis (Lower Extremity)
L5630	Addition to lower extremity, symes type, expandable wall socket	Syme typ expandabl wall sckt	Musculoskeletal	Prosthesis (Lower Extremity)
L5631	Addition to lower extremity, above knee or knee disarticulation, acrylic socket	Ak/knee disartic acrylic soc	Musculoskeletal	Prosthesis (Lower Extremity)
L5632	Addition to lower extremity, symes type, 'ptb' brim design socket	Symes type ptb brim design s	Musculoskeletal	Prosthesis (Lower Extremity)
L5634	Addition to lower extremity, symes type, posterior opening (canadian) socket	Symes type poster opening so	Musculoskeletal	Prosthesis (Lower Extremity)
L5636	Addition to lower extremity, symes type, medial opening socket	Symes type medial opening so	Musculoskeletal	Prosthesis (Lower Extremity)
L5637	Addition to lower extremity, below knee, total contact	Below knee total contact	Musculoskeletal	Prosthesis (Lower Extremity)
L5638	Addition to lower extremity, below knee, leather socket	Below knee leather socket	Musculoskeletal	Prosthesis (Lower Extremity)
L5639	Addition to lower extremity, below knee, wood socket	Below knee wood socket	Musculoskeletal	Prosthesis (Lower Extremity)
L5640	Addition to lower extremity, knee disarticulation, leather socket	Knee disarticulat leather so	Musculoskeletal	Prosthesis (Lower Extremity)
L5642	Addition to lower extremity, above knee, leather socket	Above knee leather socket	Musculoskeletal	Prosthesis (Lower Extremity)
L5643	Addition to lower extremity, hip disarticulation, flexible inner socket, external frame	Hip flex inner socket ext fr	Musculoskeletal	Prosthesis (Lower Extremity)
L5644	Addition to lower extremity, above knee, wood socket	Above knee wood socket	Musculoskeletal	Prosthesis (Lower Extremity)
L5645	Addition to lower extremity, below knee, flexible inner socket, external frame	Bk flex inner socket ext fra	Musculoskeletal	Prosthesis (Lower Extremity)
L5646	Addition to lower extremity, below knee, air, fluid, gel or equal, cushion socket	Below knee cushion socket	Musculoskeletal	Prosthesis (Lower Extremity)
L5647	Addition to lower extremity, below knee suction socket	Below knee suction socket	Musculoskeletal	Prosthesis (Lower Extremity)
L5648	Addition to lower extremity, above knee, air, fluid, gel or equal, cushion socket	Above knee cushion socket	Musculoskeletal	Prosthesis (Lower Extremity)
L5649	Addition to lower extremity, ischial containment/narrow m-l socket	Isch containmt/narrow m-l so	Musculoskeletal	Prosthesis (Lower Extremity)
L5650	Additions to lower extremity, total contact, above knee or knee disarticulation socket	Tot contact ak/knee disart s	Musculoskeletal	Prosthesis (Lower Extremity)
L5651	Addition to lower extremity, above knee, flexible inner socket, external frame	Ak flex inner socket ext fra	Musculoskeletal	Prosthesis (Lower Extremity)
L5652	Addition to lower extremity, suction suspension, above knee or knee disarticulation socket	Suction susp ak/knee disart	Musculoskeletal	Prosthesis (Lower Extremity)
L5653	Addition to lower extremity, knee disarticulation, expandable wall socket	Knee disart expand wall sock	Musculoskeletal	Prosthesis (Lower Extremity)
L5654	Addition to lower extremity, socket insert, symes, (kemblo, pelite, aliplast, plastazote or equal)	Socket insert symes	Musculoskeletal	Prosthesis (Lower Extremity)
L5655	Addition to lower extremity, socket insert, below knee (kemblo, pelite, aliplast, plastazote or equal)	Socket insert below knee	Musculoskeletal	Prosthesis (Lower Extremity)
L5656	Addition to lower extremity, socket insert, knee disarticulation (kemblo, pelite, aliplast, plastazote or equal)	Socket insert knee articulat	Musculoskeletal	Prosthesis (Lower Extremity)
L5658	Addition to lower extremity, socket insert, above knee (kemblo, pelite, aliplast, plastazote or equal)	Socket insert above knee	Musculoskeletal	Prosthesis (Lower Extremity)
L5661	Addition to lower extremity, socket insert, multi-durometer symes	Multi-durometer symes	Musculoskeletal	Prosthesis (Lower Extremity)
L5665	Addition to lower extremity, socket insert, multi-durometer, below knee	Multi-durometer below knee	Musculoskeletal	Prosthesis (Lower Extremity)
L5666	Addition to lower extremity, below knee, cuff suspension	Below knee cuff suspension	Musculoskeletal	Prosthesis (Lower Extremity)
L5668	Addition to lower extremity, below knee, molded distal cushion	Bk molded distal cushion	Musculoskeletal	Prosthesis (Lower Extremity)
L5670	Addition to lower extremity, below knee, molded supracondylar suspension ('pts' or similar)	Bk molded supracondylar susp	Musculoskeletal	Prosthesis (Lower Extremity)
L5671	Addition to lower extremity, below knee / above knee suspension locking mechanism (shuttle, lanyard or equal), excludes socket insert	Bk/ak locking mechanism	Musculoskeletal	Prosthesis (Lower Extremity)
L5672	Addition to lower extremity, below knee, removable medial brim suspension	Bk removable medial brim sus	Musculoskeletal	Prosthesis (Lower Extremity)
L5673	Addition to lower extremity, below knee/above knee, custom fabricated from existing mold or prefabricated, socket insert, silicone gel, elastomeric or equal, for use with locking mechanism	Socket insert w lock mech	Musculoskeletal	Prosthesis (Lower Extremity)
L5676	Additions to lower extremity, below knee, knee joints, single axis, pair	Bk knee joints single axis p	Musculoskeletal	Prosthesis (Lower Extremity)
L5677	Additions to lower extremity, below knee, knee joints, polycentric, pair	Bk knee joints polycentric p	Musculoskeletal	Prosthesis (Lower Extremity)
L5678	Additions to lower extremity, below knee, joint covers, pair	Bk joint covers pair	Musculoskeletal	Prosthesis (Lower Extremity)
L5679	Addition to lower extremity, below knee/above knee, custom fabricated from existing mold or prefabricated, socket insert, silicone gel, elastomeric or equal, not for use with locking mechanism	Socket insert w/o lock mech	Musculoskeletal	Prosthesis (Lower Extremity)
L5680	Addition to lower extremity, below knee, thigh lacer, nonmolded	Bk thigh lacer non-molded	Musculoskeletal	Prosthesis (Lower Extremity)
L5681	Addition to lower extremity, below knee/above knee, custom fabricated socket insert for congenital or atypical traumatic amputee, silicone gel, elastomeric or equal, for use with or without locking mechanism, initial only (for other than initial, use code l5673 or l5679)	Intl custm cong/latyp insert	Musculoskeletal	Prosthesis (Lower Extremity)
L5682	Addition to lower extremity, below knee, thigh lacer, gluteal/ischial, molded	Bk thigh lacer glut/ischia m	Musculoskeletal	Prosthesis (Lower Extremity)
L5683	Addition to lower extremity, below knee/above knee, custom fabricated socket insert for other than congenital or atypical traumatic amputee, silicone gel, elastomeric or equal, for use with or without locking mechanism, initial only (for other than initial, use code l5673 or l5679)	Initial custom socket insert	Musculoskeletal	Prosthesis (Lower Extremity)
L5684	Addition to lower extremity, below knee, fork strap	Bk fork strap	Musculoskeletal	Prosthesis (Lower Extremity)
L5685	Addition to lower extremity prosthesis, below knee, suspension/sealing sleeve, with or without valve, any material, each	Below knee sus/seal sleeve	Musculoskeletal	Prosthesis (Lower Extremity)
L5686	Addition to lower extremity, below knee, back check (extension control)	Bk back check	Musculoskeletal	Prosthesis (Lower Extremity)
L5688	Addition to lower extremity, below knee, waist belt, webbing	Bk waist belt webbing	Musculoskeletal	Prosthesis (Lower Extremity)
L5690	Addition to lower extremity, below knee, waist belt, padded and lined	Bk waist belt padded and lin	Musculoskeletal	Prosthesis (Lower Extremity)
L5692	Addition to lower extremity, above knee, pelvic control belt, light	Ak pelvic control belt light	Musculoskeletal	Prosthesis (Lower Extremity)
L5694	Addition to lower extremity, above knee, pelvic control belt, padded and lined	Ak pelvic control belt pad/l	Musculoskeletal	Prosthesis (Lower Extremity)
L5695	Addition to lower extremity, above knee, pelvic control, sleeve suspension, neoprene or equal, each	Ak sleeve susp neoprene/equa	Musculoskeletal	Prosthesis (Lower Extremity)
L5696	Addition to lower extremity, above knee or knee disarticulation, pelvic joint	Ak/knee disartic pelvic join	Musculoskeletal	Prosthesis (Lower Extremity)
L5697	Addition to lower extremity, above knee or knee disarticulation, pelvic band	Ak/knee disartic pelvic band	Musculoskeletal	Prosthesis (Lower Extremity)
L5698	Addition to lower extremity, above knee or knee disarticulation, silesian bandage	Ak/knee disartic silesian ba	Musculoskeletal	Prosthesis (Lower Extremity)
L5699	All lower extremity prostheses, shoulder harness	Shoulder harness	Musculoskeletal	Prosthesis (Lower Extremity)
L5700	Replacement, socket, below knee, molded to patient model	Replace socket below knee	Musculoskeletal	Prosthesis (Lower Extremity)
L5701	Replacement, socket, above knee/knee disarticulation, including attachment plate, molded to patient model	Replace socket above knee	Musculoskeletal	Prosthesis (Lower Extremity)
L5702	Replacement, socket, hip disarticulation, including hip joint, molded to patient model	Replace socket hip	Musculoskeletal	Prosthesis (Lower Extremity)
L5703	Ankle, symes, molded to patient model, socket without solid ankle cushion heel (sach) foot, replacement only	Symes ankle w/o (sach) foot	Musculoskeletal	Prosthesis (Lower Extremity)
L5704	Custom shaped protective cover, below knee	Custom shape cover bk	Musculoskeletal	Prosthesis (Lower Extremity)
L5705	Custom shaped protective cover, above knee	Custom shape cover ak	Musculoskeletal	Prosthesis (Lower Extremity)
L5706	Custom shaped protective cover, knee disarticulation	Custom shape cvr knee disart	Musculoskeletal	Prosthesis (Lower Extremity)
L5707	Custom shaped protective cover, hip disarticulation	Custom shape cvr hip disart	Musculoskeletal	Prosthesis (Lower Extremity)
L5710	Addition, exoskeletal knee-shin system, single axis, manual lock	Kne-shin exo sng axi mnl loc	Musculoskeletal	Prosthesis (Lower Extremity)
L5711	Additions exoskeletal knee-shin system, single axis, manual lock, ultra-light material	Knee-shin exo mnl lock ultra	Musculoskeletal	Prosthesis (Lower Extremity)
L5712	Addition, exoskeletal knee-shin system, single axis, friction swing and stance phase control (safety knee)	Knee-shin exo frict swg & st	Musculoskeletal	Prosthesis (Lower Extremity)
L5714	Addition, exoskeletal knee-shin system, single axis, variable friction swing phase control	Knee-shin exo variable frict	Musculoskeletal	Prosthesis (Lower Extremity)
L5716	Addition, exoskeletal knee-shin system, polycentric, mechanical stance phase lock	Knee-shin exo mech stance ph	Musculoskeletal	Prosthesis (Lower Extremity)
L5718	Addition, exoskeletal knee-shin system, polycentric, friction swing and stance phase control	Knee-shin exo frct swg & sta	Musculoskeletal	Prosthesis (Lower Extremity)
L5722	Addition, exoskeletal knee-shin system, single axis, pneumatic swing, friction stance phase control	Knee-shin pneum swg frct exo	Musculoskeletal	Prosthesis (Lower Extremity)
L5724	Addition, exoskeletal knee-shin system, single axis, fluid swing phase control	Knee-shin exo fluid swing ph	Musculoskeletal	Prosthesis (Lower Extremity)
L5726	Addition, exoskeletal knee-shin system, single axis, external joints fluid swing phase control	Knee-shin ext jnts fld swg e	Musculoskeletal	Prosthesis (Lower Extremity)
L5728	Addition, exoskeletal knee-shin system, single axis, fluid swing and stance phase control	Knee-shin fluid swg & stance	Musculoskeletal	Prosthesis (Lower Extremity)
L5780	Addition, exoskeletal knee-shin system, single axis, pneumatic/hydra pneumatic swing phase control	Knee-shin pneum/hydra pneum	Musculoskeletal	Prosthesis (Lower Extremity)
L5781	Addition to lower limb prosthesis, vacuum pump, residual limb volume management and moisture evacuation system	Lower limb pros vacuum pump	Musculoskeletal	Prosthesis (Lower Extremity)
L5782	Addition to lower limb prosthesis, vacuum pump, residual limb volume management and moisture evacuation system, heavy duty	Hd low limb pros vacuum pump	Musculoskeletal	Prosthesis (Lower Extremity)
L5785	Addition, exoskeletal system, below knee, ultra-light material (titanium, carbon fiber or equal)	Exoskeletal bk ultralt mater	Musculoskeletal	Prosthesis (Lower Extremity)
L5790	Addition, exoskeletal system, above knee, ultra-light material (titanium, carbon fiber or equal)	Exoskeletal ak ultra-light m	Musculoskeletal	Prosthesis (Lower Extremity)
L5795	Addition, exoskeletal system, hip disarticulation, ultra-light material (titanium, carbon fiber or equal)	Exoskel hip ultra-light mate	Musculoskeletal	Prosthesis (Lower Extremity)
L5810	Addition, endoskeletal knee-shin system, single axis, manual lock	Endoskel knee-shin mnl lock	Musculoskeletal	Prosthesis (Lower Extremity)
L5811	Addition, endoskeletal knee-shin system, single axis, manual lock, ultra-light material	Endo knee-shin mnl lck ultra	Musculoskeletal	Prosthesis (Lower Extremity)
L5812	Addition, endoskeletal knee-shin system, single axis, friction swing and stance phase control (safety knee)	Endo knee-shin frct swg & st	Musculoskeletal	Prosthesis (Lower Extremity)
L5814	Addition, endoskeletal knee-shin system, polycentric, hydraulic swing phase control, mechanical stance phase lock	Endo knee-shin hydral swg ph	Musculoskeletal	Prosthesis (Lower Extremity)
L5816	Addition, endoskeletal knee-shin system, polycentric, mechanical stance phase lock	Endo knee-shin polyc mch sta	Musculoskeletal	Prosthesis (Lower Extremity)
L5818	Addition, endoskeletal knee-shin system, polycentric, friction swing, and stance phase control	Endo knee-shin frct swg & st	Musculoskeletal	Prosthesis (Lower Extremity)
L5822	Addition, endoskeletal knee-shin system, single axis, pneumatic swing, friction stance phase control	Endo knee-shin pneum swg frc	Musculoskeletal	Prosthesis (Lower Extremity)
L5824	Addition, endoskeletal knee-shin system, single axis, fluid swing phase control	Endo knee-shin fluid swing p	Musculoskeletal	Prosthesis (Lower Extremity)
L5826	Addition, endoskeletal knee-shin system, single axis, hydraulic swing phase control, with miniature high activity frame	Miniature knee joint	Musculoskeletal	Prosthesis (Lower Extremity)
L5828	Addition, endoskeletal knee-shin system, single axis, fluid swing and stance phase control	Endo knee-shin fluid swg/sta	Musculoskeletal	Prosthesis (Lower Extremity)
L5830	Addition, endoskeletal knee-shin system, single axis, pneumatic/ swing phase control	Endo knee-shin pneum/swg pha	Musculoskeletal	Prosthesis (Lower Extremity)
L5840	Addition, endoskeletal knee/shin system, 4-bar linkage or multiaxial, pneumatic swing phase control	Multi-axial knee/shin system	Musculoskeletal	Prosthesis (Lower Extremity)
L5845	Addition, endoskeletal, knee-shin system, stance flexion feature, adjustable	Knee-shin sys stance flexion	Musculoskeletal	Prosthesis (Lower Extremity)
L5848	Addition to endoskeletal knee-shin system, fluid stance extension, dampening feature, with or without adjustability	Knee-shin sys hydraul stance	Musculoskeletal	Prosthesis (Lower Extremity)
L5850	Addition, endoskeletal system, above knee or hip disarticulation, knee extension assist	Endo ak/hip knee extens assi	Musculoskeletal	Prosthesis (Lower Extremity)
L5855	Addition, endoskeletal system, hip disarticulation, mechanical hip extension assist	Mech hip extension assist	Musculoskeletal	Prosthesis (Lower Extremity)
L5856	Addition to lower extremity prosthesis, endoskeletal knee-shin system, microprocessor control feature, swing and stance phase, includes electronic sensor(s), any type	Elec knee-shin swing/stance	Musculoskeletal	Prosthesis (Lower Extremity)
L5857	Addition to lower extremity prosthesis, endoskeletal knee-shin system, microprocessor control feature, swing phase only, includes electronic sensor(s), any type	Elec knee-shin swing only	Musculoskeletal	Prosthesis (Lower Extremity)
L5858	Addition to lower extremity prosthesis, endoskeletal knee shin system, microprocessor control feature, stance phase only, includes electronic sensor(s), any type	Stance phase only	Musculoskeletal	Prosthesis (Lower Extremity)
L5859	Addition to lower extremity prosthesis, endoskeletal knee-shin system, powered and programmable flexion/extension assist control, includes any type motor(s)	Knee-shin pro flex/ext cont	Musculoskeletal	Prosthesis (Lower Extremity)
L5910	Addition, endoskeletal system, below knee, alignable system	Endo below knee alignable sy	Musculoskeletal	Prosthesis (Lower Extremity)
L5920	Addition, endoskeletal system, above knee or hip disarticulation, alignable system	Endo ak/hip alignable system	Musculoskeletal	Prosthesis (Lower Extremity)
L5925	Addition, endoskeletal system, above knee, knee disarticulation or hip disarticulation, manual lock	Above knee manual lock	Musculoskeletal	Prosthesis (Lower Extremity)
L5930	Addition, endoskeletal system, high activity knee control frame	High activity knee frame	Musculoskeletal	Prosthesis (Lower Extremity)
L5940	Addition, endoskeletal system, below knee, ultra-light material (titanium, carbon fiber or equal)	Endo bk ultra-light material	Musculoskeletal	Prosthesis (Lower Extremity)
L5950	Addition, endoskeletal system, above knee, ultra-light material (titanium, carbon fiber or equal)	Endo ak ultra-light material	Musculoskeletal	Prosthesis (Lower Extremity)
L5960	Addition, endoskeletal system, hip disarticulation, ultra-light material (titanium, carbon fiber or equal)	Endo hip ultra-light materia	Musculoskeletal	Prosthesis (Lower Extremity)
L5961	Addition, endoskeletal system, polycentric hip joint, pneumatic or hydraulic control, rotation control, with or without flexion and/or extension control	Endo poly hip, pneu/hyd/rot	Musculoskeletal	Prosthesis (Lower Extremity)
L5962	Addition, endoskeletal system, below knee, flexible protective outer surface covering system	Below knee flex cover system	Musculoskeletal	Prosthesis (Lower Extremity)
L5964	Addition, endoskeletal system, above knee, flexible protective outer surface covering system	Above knee flex cover system	Musculoskeletal	Prosthesis (Lower Extremity)
L5966	Addition, endoskeletal system, hip disarticulation, flexible protective outer surface covering system	Hip flexible cover system	Musculoskeletal	Prosthesis (Lower Extremity)
L5968	Addition to lower limb prosthesis, multiaxial ankle with swing phase active dorsiflexion feature	Multiaxial ankle w dorsiflex	Musculoskeletal	Prosthesis (Lower Extremity)
L5969	Addition, endoskeletal ankle-foot or ankle system, power assist, includes any type motor(s)	Ak/ft power asst incl motors	Musculoskeletal	Prosthesis (Lower Extremity)
L5970	All lower extremity prostheses, foot, external keel, sach foot	Foot external keel sach foot	Musculoskeletal	Prosthesis (Lower Extremity)
L5971	All lower extremity prosthesis, solid ankle cushion heel (sach) foot, replacement only	Sach foot, replacement	Musculoskeletal	Prosthesis (Lower Extremity)
L5972	All lower extremity prostheses, foot, flexible keel	Flexible keel foot	Musculoskeletal	Prosthesis (Lower Extremity)
L5973	Endoskeletal ankle foot system, microprocessor controlled feature, dorsiflexion and/or plantar flexion control, includes power source	Ank-foot sys dors-plant flex	Musculoskeletal	Prosthesis (Lower Extremity)
L5974	All lower extremity prostheses, foot, single axis ankle/foot	Foot single axis ankle/foot	Musculoskeletal	Prosthesis (Lower Extremity)
L5975	All lower extremity prosthesis, combination single axis ankle and flexible keel foot	Combo ankle/foot prosthesis	Musculoskeletal	Prosthesis (Lower Extremity)
L5976	All lower extremity prostheses, energy storing foot (seattle carbon copy ii or equal)	Energy storing foot	Musculoskeletal	Prosthesis (Lower Extremity)
L5978	All lower extremity prostheses, foot, multiaxial ankle/foot	Ft prosth multiaxial ankl/ft	Musculoskeletal	Prosthesis (Lower Extremity)
L5979	All lower extremity prosthesis, multi-axial ankle, dynamic response foot, one piece system	Multi-axial ankle/ft prosth	Musculoskeletal	Prosthesis (Lower Extremity)
L5980	All lower extremity prostheses, flex foot system	Flex foot system	Musculoskeletal	Prosthesis (Lower Extremity)
L5981	All lower extremity prostheses, flex-walk system or equal	Flex-walk sys low ext prosth	Musculoskeletal	Prosthesis (Lower Extremity)
L5982	All exoskeletal lower extremity prostheses, axial rotation unit	Exoskeletal axial rotation u	Musculoskeletal	Prosthesis (Lower Extremity)
L5984	All endoskeletal lower extremity prosthesis, axial rotation unit, with or without adjustability	Endoskeletal axial rotation	Musculoskeletal	Prosthesis (Lower Extremity)
L5985	All endoskeletal lower extremity prostheses, dynamic prosthetic pylon	Lwr ext dynamic prosth pylon	Musculoskeletal	Prosthesis (Lower Extremity)
L5986	All lower extremity prostheses, multi-axial rotation unit ('mcp' or equal)	Multi-axial rotation unit	Musculoskeletal	Prosthesis (Lower Extremity)
L5987	All lower extremity prosthesis, shank foot system with vertical loading pylon	Shank ft w vert load pylon	Musculoskeletal	Prosthesis (Lower Extremity)
L5988	Addition to lower limb prosthesis, vertical shock reducing pylon feature	Vertical shock reducing pylo	Musculoskeletal	Prosthesis (Lower Extremity)
L5990	Addition to lower extremity prosthesis, user adjustable heel height	User adjustable heel height	Musculoskeletal	Prosthesis (Lower Extremity)
L5999	Lower extremity prosthesis, not otherwise specified	Lowr extremity prosthes nos	Musculoskeletal	Prosthesis (Lower Extremity)
L8400	Prosthetic sheath, below knee, each	Sheath below knee	Musculoskeletal	Prosthesis (Lower Extremity)
L8410	Prosthetic sheath, above knee, each	Sheath above knee	Musculoskeletal	Prosthesis (Lower Extremity)
L8415	Prosthetic sheath, upper limb, each	Sheath upper limb	Musculoskeletal	Prosthesis (Lower Extremity)
L8417	Prosthetic sheath/sock, including a gel cushion layer, below knee or above knee, each	Pros sheath/sock w gel cushn	Musculoskeletal	Prosthesis (Lower Extremity)
L8420	Prosthetic sock, multiple ply, below knee, each	Prosthetic sock multi ply bk	Musculoskeletal	Prosthesis (Lower Extremity)
L8430	Prosthetic sock, multiple ply, above knee, each	Prosthetic sock multi ply ak	Musculoskeletal	Prosthesis (Lower Extremity)
L8440	Prosthetic shrinker, below knee, each	Shrinker below knee	Musculoskeletal	Prosthesis (Lower Extremity)
L8460	Prosthetic shrinker, above knee, each	Shrinker above knee	Musculoskeletal	Prosthesis (Lower Extremity)
L8465	Prosthetic shrinker, upper limb, each	Shrinker upper limb	Musculoskeletal	Prosthesis (Lower Extremity)
L8470	Prosthetic sock, single ply, fitting, below knee, each	Pros sock single ply bk	Musculoskeletal	Prosthesis (Lower Extremity)
L8480	Prosthetic sock, single ply, fitting, above knee, each	Pros sock single ply ak	Musculoskeletal	Prosthesis (Lower Extremity)
L4010	Replace trilateral socket brim	Replace trilateral socket br	Musculoskeletal	Prosthesis (Not Otherwise Classified)
L4030	Replace quadrilateral socket brim, custom fitted	Replace socket brim cust fit	Musculoskeletal	Prosthesis (Not Otherwise Classified)
L7600	Prosthetic donning sleeve, any material, each	Prosthetic donning sleeve	Musculoskeletal	Prosthesis (Not Otherwise Classified)
L7700	Gasket or seal, for use with prosthetic socket insert, any type, each	Pros soc insert gasket/seal	Musculoskeletal	Prosthesis (Not Otherwise Classified)
L9900	Orthotic and prosthetic supply, accessory, and/or service component of another hcpcs "l" code	O&p supply/accessory/service	Musculoskeletal	Prosthesis (Not Otherwise Classified)
L6000	Partial hand, thumb remaining	Part hand thumb rem	Musculoskeletal	Prosthesis (Upper Extremity)
L6010	Partial hand, little and/or ring finger remaining	Part hand little/ring	Musculoskeletal	Prosthesis (Upper Extremity)
L6020	Partial hand, no finger remaining	Part hand no fingers	Musculoskeletal	Prosthesis (Upper Extremity)
L6025	Transcarpal/metacarpal or partial hand disarticulation prosthesis, external power, self-suspended, inner socket with removable forearm section, electrodes and cables, two batteries, charger, myoelectric control of terminal device	Part hand disart myoelectric	Musculoskeletal	Prosthesis (Upper Extremity)
L6026	Transcarpal/metacarpal or partial hand disarticulation prosthesis, external power, self-suspended, inner socket with removable forearm section, electrodes and cables, two batteries, charger, myoelectric control of terminal device, excludes terminal device(s)	Part hand myo exclu term dev	Musculoskeletal	Prosthesis (Upper Extremity)
L6050	Wrist disarticulation, molded socket, flexible elbow hinges, triceps pad	Wrst mld sck flx hng tri pad	Musculoskeletal	Prosthesis (Upper Extremity)
L6055	Wrist disarticulation, molded socket with expandable interface, flexible elbow hinges, triceps pad	Wrst mold sock w/exp interfa	Musculoskeletal	Prosthesis (Upper Extremity)
L6100	Below elbow, molded socket, flexible elbow hinge, triceps pad	Elb mold sock flex hinge pad	Musculoskeletal	Prosthesis (Upper Extremity)
L6110	Below elbow, molded socket, (muenster or northwestern suspension types)	Elbow mold sock suspension t	Musculoskeletal	Prosthesis (Upper Extremity)
L6120	Below elbow, molded double wall split socket, step-up hinges, half cuff	Elbow mold doub splt soc ste	Musculoskeletal	Prosthesis (Upper Extremity)
L6130	Below elbow, molded double wall split socket, stump activated locking hinge, half cuff	Elbow stump activated lock h	Musculoskeletal	Prosthesis (Upper Extremity)
L6200	Elbow disarticulation, molded socket, outside locking hinge, forearm	Elbow mold outsid lock hinge	Musculoskeletal	Prosthesis (Upper Extremity)
L6205	Elbow disarticulation, molded socket with expandable interface, outside locking hinges, forearm	Elbow molded w/ expand inter	Musculoskeletal	Prosthesis (Upper Extremity)
L6250	Above elbow, molded double wall socket, internal locking elbow, forearm	Elbow inter loc elbow forarm	Musculoskeletal	Prosthesis (Upper Extremity)
L6300	Shoulder disarticulation, molded socket, shoulder bulkhead, humeral section, internal locking elbow, forearm	Shlder disart int lock elbow	Musculoskeletal	Prosthesis (Upper Extremity)
L6310	Shoulder disarticulation, passive restoration (complete prosthesis)	Shoulder passive restor comp	Musculoskeletal	Prosthesis (Upper Extremity)
L6320	Shoulder disarticulation, passive restoration (shoulder cap only)	Shoulder passive restor cap	Musculoskeletal	Prosthesis (Upper Extremity)
L6350	Interscapular thoracic, molded socket, shoulder bulkhead, humeral section, internal locking elbow, forearm	Thoracic intern lock elbow	Musculoskeletal	Prosthesis (Upper Extremity)
L6360	Interscapular thoracic, passive restoration (complete prosthesis)	Thoracic passive restor comp	Musculoskeletal	Prosthesis (Upper Extremity)
L6370	Interscapular thoracic, passive restoration (shoulder cap only)	Thoracic passive restor cap	Musculoskeletal	Prosthesis (Upper Extremity)
L6380	Immediate post surgical or early fitting, application of initial rigid dressing, including fitting alignment and suspension of components, and one cast change, wrist disarticulation or below elbow	Postop dsg cast chg wrst/elb	Musculoskeletal	Prosthesis (Upper Extremity)
L6382	Immediate post surgical or early fitting, application of initial rigid dressing including fitting alignment and suspension of components, and one cast change, elbow disarticulation or above elbow	Postop dsg cast chg elb dis/	Musculoskeletal	Prosthesis (Upper Extremity)
L6384	Immediate post surgical or early fitting, application of initial rigid dressing including fitting alignment and suspension of components, and one cast change, shoulder disarticulation or interscapular thoracic	Postop dsg cast chg shlder/t	Musculoskeletal	Prosthesis (Upper Extremity)
L6386	Immediate post surgical or early fitting, each additional cast change and realignment	Postop ea cast chg & realign	Musculoskeletal	Prosthesis (Upper Extremity)
L6388	Immediate post surgical or early fitting, application of rigid dressing only	Postop applicat rigid dsg on	Musculoskeletal	Prosthesis (Upper Extremity)
L6400	Below elbow, molded socket, endoskeletal system, including soft prosthetic tissue shaping	Below elbow prosth tiss shap	Musculoskeletal	Prosthesis (Upper Extremity)
L6450	Elbow disarticulation, molded socket, endoskeletal system, including soft prosthetic tissue shaping	Elb disart prosth tiss shap	Musculoskeletal	Prosthesis (Upper Extremity)
L6500	Above elbow, molded socket, endoskeletal system, including soft prosthetic tissue shaping	Above elbow prosth tiss shap	Musculoskeletal	Prosthesis (Upper Extremity)
L6550	Shoulder disarticulation, molded socket, endoskeletal system, including soft prosthetic tissue shaping	Shldr disar prosth tiss shap	Musculoskeletal	Prosthesis (Upper Extremity)
L6570	Interscapular thoracic, molded socket, endoskeletal system, including soft prosthetic tissue shaping	Scap thorac prosth tiss shap	Musculoskeletal	Prosthesis (Upper Extremity)
L6580	Preparatory, wrist disarticulation or below elbow, single wall plastic socket, friction wrist, flexible elbow hinges, figure of eight harness, humeral cuff, bowden cable control, usmc or equal pylon, no cover, molded to patient model	Wrist/elbow bowden cable mol	Musculoskeletal	Prosthesis (Upper Extremity)
L6582	Preparatory, wrist disarticulation or below elbow, single wall socket, friction wrist, flexible elbow hinges, figure of eight harness, humeral cuff, bowden cable control, usmc or equal pylon, no cover, direct formed	Wrist/elbow bowden cbl dir f	Musculoskeletal	Prosthesis (Upper Extremity)
L6584	Preparatory, elbow disarticulation or above elbow, single wall plastic socket, friction wrist, locking elbow, figure of eight harness, fair lead cable control, usmc or equal pylon, no cover, molded to patient model	Elbow fair lead cable molded	Musculoskeletal	Prosthesis (Upper Extremity)
L6586	Preparatory, elbow disarticulation or above elbow, single wall socket, friction wrist, locking elbow, figure of eight harness, fair lead cable control, usmc or equal pylon, no cover, direct formed	Elbow fair lead cable dir fo	Musculoskeletal	Prosthesis (Upper Extremity)
L6588	Preparatory, shoulder disarticulation or interscapular thoracic, single wall plastic socket, shoulder joint, locking elbow, friction wrist, chest strap, fair lead cable control, usmc or equal pylon, no cover, molded to patient model	Shdr fair lead cable molded	Musculoskeletal	Prosthesis (Upper Extremity)
L6590	Preparatory, shoulder disarticulation or interscapular thoracic, single wall socket, shoulder joint, locking elbow, friction wrist, chest strap, fair lead cable control, usmc or equal pylon, no cover, direct formed	Shdr fair lead cable direct	Musculoskeletal	Prosthesis (Upper Extremity)
L6600	Upper extremity additions, polycentric hinge, pair	Polycentric hinge pair	Musculoskeletal	Prosthesis (Upper Extremity)
L6605	Upper extremity additions, single pivot hinge, pair	Single pivot hinge pair	Musculoskeletal	Prosthesis (Upper Extremity)
L6610	Upper extremity additions, flexible metal hinge, pair	Flexible metal hinge pair	Musculoskeletal	Prosthesis (Upper Extremity)
L6611	Addition to upper extremity prosthesis, external powered, additional switch, any type	Additional switch, ext power	Musculoskeletal	Prosthesis (Upper Extremity)
L6615	Upper extremity addition, disconnect locking wrist unit	Disconnect locking wrist uni	Musculoskeletal	Prosthesis (Upper Extremity)
L6616	Upper extremity addition, additional disconnect insert for locking wrist unit, each	Disconnect insert locking wr	Musculoskeletal	Prosthesis (Upper Extremity)
L6620	Upper extremity addition, flexion/extension wrist unit, with or without friction	Flexion/extension wrist unit	Musculoskeletal	Prosthesis (Upper Extremity)
L6621	Upper extremity prosthesis addition, flexion/extension wrist with or without friction, for use with external powered terminal device	Flex/ext wrist w/wo friction	Musculoskeletal	Prosthesis (Upper Extremity)
L6623	Upper extremity addition, spring assisted rotational wrist unit with latch release	Spring-ass rot wrst w/ latch	Musculoskeletal	Prosthesis (Upper Extremity)
L6624	Upper extremity addition, flexion/extension and rotation wrist unit	Flex/ext/rotation wrist unit	Musculoskeletal	Prosthesis (Upper Extremity)
L6625	Upper extremity addition, rotation wrist unit with cable lock	Rotation wrst w/ cable lock	Musculoskeletal	Prosthesis (Upper Extremity)
L6628	Upper extremity addition, quick disconnect hook adapter, otto bock or equal	Quick disconn hook adapter o	Musculoskeletal	Prosthesis (Upper Extremity)
L6629	Upper extremity addition, quick disconnect lamination collar with coupling piece, otto bock or equal	Lamination collar w/ couplin	Musculoskeletal	Prosthesis (Upper Extremity)
L6630	Upper extremity addition, stainless steel, any wrist	Stainless steel any wrist	Musculoskeletal	Prosthesis (Upper Extremity)
L6632	Upper extremity addition, latex suspension sleeve, each	Latex suspension sleeve each	Musculoskeletal	Prosthesis (Upper Extremity)
L6635	Upper extremity addition, lift assist for elbow	Lift assist for elbow	Musculoskeletal	Prosthesis (Upper Extremity)
L6637	Upper extremity addition, nudge control elbow lock	Nudge control elbow lock	Musculoskeletal	Prosthesis (Upper Extremity)
L6638	Upper extremity addition to prosthesis, electric locking feature, only for use with manually powered elbow	Elec lock on manual pw elbow	Musculoskeletal	Prosthesis (Upper Extremity)
L6640	Upper extremity additions, shoulder abduction joint, pair	Shoulder abduction joint pai	Musculoskeletal	Prosthesis (Upper Extremity)
L6641	Upper extremity addition, excursion amplifier, pulley type	Excursion amplifier pulley t	Musculoskeletal	Prosthesis (Upper Extremity)
L6642	Upper extremity addition, excursion amplifier, lever type	Excursion amplifier lever ty	Musculoskeletal	Prosthesis (Upper Extremity)
L6645	Upper extremity addition, shoulder flexion-abduction joint, each	Shoulder flexion-abduction j	Musculoskeletal	Prosthesis (Upper Extremity)
L6646	Upper extremity addition, shoulder joint, multipositional locking, flexion, adjustable abduction friction control, for use with body powered or external powered system	Multipo locking shoulder jnt	Musculoskeletal	Prosthesis (Upper Extremity)
L6647	Upper extremity addition, shoulder lock mechanism, body powered actuator	Shoulder lock actuator	Musculoskeletal	Prosthesis (Upper Extremity)
L6648	Upper extremity addition, shoulder lock mechanism, external powered actuator	Ext pwrd shlder lock/unlock	Musculoskeletal	Prosthesis (Upper Extremity)
L6650	Upper extremity addition, shoulder universal joint, each	Shoulder universal joint	Musculoskeletal	Prosthesis (Upper Extremity)
L6655	Upper extremity addition, standard control cable, extra	Standard control cable extra	Musculoskeletal	Prosthesis (Upper Extremity)
L6660	Upper extremity addition, heavy duty control cable	Heavy duty control cable	Musculoskeletal	Prosthesis (Upper Extremity)
L6665	Upper extremity addition, teflon, or equal, cable lining	Teflon or equal cable lining	Musculoskeletal	Prosthesis (Upper Extremity)
L6670	Upper extremity addition, hook to hand, cable adapter	Hook to hand cable adapter	Musculoskeletal	Prosthesis (Upper Extremity)
L6672	Upper extremity addition, harness, chest or shoulder, saddle type	Harness chest/shlder saddle	Musculoskeletal	Prosthesis (Upper Extremity)
L6675	Upper extremity addition, harness, (e.g., figure of eight type), single cable design	Harness figure of 8 sing con	Musculoskeletal	Prosthesis (Upper Extremity)
L6676	Upper extremity addition, harness, (e.g., figure of eight type), dual cable design	Harness figure of 8 dual con	Musculoskeletal	Prosthesis (Upper Extremity)
L6677	Upper extremity addition, harness, triple control, simultaneous operation of terminal device and elbow	Ue triple control harness	Musculoskeletal	Prosthesis (Upper Extremity)
L6680	Upper extremity addition, test socket, wrist disarticulation or below elbow	Test sock wrist disart/bel e	Musculoskeletal	Prosthesis (Upper Extremity)
L6682	Upper extremity addition, test socket, elbow disarticulation or above elbow	Test sock elbw disart/above	Musculoskeletal	Prosthesis (Upper Extremity)
L6684	Upper extremity addition, test socket, shoulder disarticulation or interscapular thoracic	Test socket shldr disart/tho	Musculoskeletal	Prosthesis (Upper Extremity)
L6686	Upper extremity addition, suction socket	Suction socket	Musculoskeletal	Prosthesis (Upper Extremity)
L6687	Upper extremity addition, frame type socket, below elbow or wrist disarticulation	Frame typ socket bel elbow/w	Musculoskeletal	Prosthesis (Upper Extremity)
L6688	Upper extremity addition, frame type socket, above elbow or elbow disarticulation	Frame typ sock above elb/dis	Musculoskeletal	Prosthesis (Upper Extremity)
L6689	Upper extremity addition, frame type socket, shoulder disarticulation	Frame typ socket shoulder di	Musculoskeletal	Prosthesis (Upper Extremity)
L6690	Upper extremity addition, frame type socket, interscapular-thoracic	Frame typ sock interscap-tho	Musculoskeletal	Prosthesis (Upper Extremity)
L6691	Upper extremity addition, removable insert, each	Removable insert each	Musculoskeletal	Prosthesis (Upper Extremity)
L6692	Upper extremity addition, silicone gel insert or equal, each	Silicone gel insert or equal	Musculoskeletal	Prosthesis (Upper Extremity)
L6693	Upper extremity addition, locking elbow, forearm counterbalance	Lockingelbow forearm cntrbal	Musculoskeletal	Prosthesis (Upper Extremity)
L6694	Addition to upper extremity prosthesis, below elbow/above elbow, custom fabricated from existing mold or prefabricated, socket insert, silicone gel, elastomeric or equal, for use with locking mechanism	Elbow socket ins use w/lock	Musculoskeletal	Prosthesis (Upper Extremity)
L6695	Addition to upper extremity prosthesis, below elbow/above elbow, custom fabricated from existing mold or prefabricated, socket insert, silicone gel, elastomeric or equal, not for use with locking mechanism	Elbow socket ins use w/o lck	Musculoskeletal	Prosthesis (Upper Extremity)
L6696	Addition to upper extremity prosthesis, below elbow/above elbow, custom fabricated socket insert for congenital or atypical traumatic amputee, silicone gel, elastomeric or equal, for use with or without locking mechanism, initial only (for other than initial, use code l6694 or l6695)	Cus elbo skt in for con/atyp	Musculoskeletal	Prosthesis (Upper Extremity)
L6697	Addition to upper extremity prosthesis, below elbow/above elbow, custom fabricated socket insert for other than congenital or atypical traumatic amputee, silicone gel, elastomeric or equal, for use with or without locking mechanism, initial only (for other than initial, use code l6694 or l6695)	Cus elbo skt in not con/atyp	Musculoskeletal	Prosthesis (Upper Extremity)
L6698	Addition to upper extremity prosthesis, below elbow/above elbow, lock mechanism, excludes socket insert	Below/above elbow lock mech	Musculoskeletal	Prosthesis (Upper Extremity)
L6703	Terminal device, passive hand/mitt, any material, any size	Term dev, passive hand mitt	Musculoskeletal	Prosthesis (Upper Extremity)
L6704	Terminal device, sport/recreational/work attachment, any material, any size	Term dev, sport/rec/work att	Musculoskeletal	Prosthesis (Upper Extremity)
L6706	Terminal device, hook, mechanical, voluntary opening, any material, any size, lined or unlined	Term dev mech hook vol open	Musculoskeletal	Prosthesis (Upper Extremity)
L6707	Terminal device, hook, mechanical, voluntary closing, any material, any size, lined or unlined	Term dev mech hook vol close	Musculoskeletal	Prosthesis (Upper Extremity)
L6708	Terminal device, hand, mechanical, voluntary opening, any material, any size	Term dev mech hand vol open	Musculoskeletal	Prosthesis (Upper Extremity)
L6709	Terminal device, hand, mechanical, voluntary closing, any material, any size	Term dev mech hand vol close	Musculoskeletal	Prosthesis (Upper Extremity)
L6711	Terminal device, hook, mechanical, voluntary opening, any material, any size, lined or unlined, pediatric	Ped term dev, hook, vol open	Musculoskeletal	Prosthesis (Upper Extremity)
L6712	Terminal device, hook, mechanical, voluntary closing, any material, any size, lined or unlined, pediatric	Ped term dev, hook, vol clos	Musculoskeletal	Prosthesis (Upper Extremity)
L6713	Terminal device, hand, mechanical, voluntary opening, any material, any size, pediatric	Ped term dev, hand, vol open	Musculoskeletal	Prosthesis (Upper Extremity)
L6714	Terminal device, hand, mechanical, voluntary closing, any material, any size, pediatric	Ped term dev, hand, vol clos	Musculoskeletal	Prosthesis (Upper Extremity)
L6715	Terminal device, multiple articulating digit, includes motor(s), initial issue or replacement	Term device, multi art digit	Musculoskeletal	Prosthesis (Upper Extremity)
L6721	Terminal device, hook or hand, heavy duty, mechanical, voluntary opening, any material, any size, lined or unlined	Hook/hand, hvy dty, vol open	Musculoskeletal	Prosthesis (Upper Extremity)
L6722	Terminal device, hook or hand, heavy duty, mechanical, voluntary closing, any material, any size, lined or unlined	Hook/hand, hvy dty, vol clos	Musculoskeletal	Prosthesis (Upper Extremity)
L6805	Addition to terminal device, modifier wrist unit	Term dev modifier wrist unit	Musculoskeletal	Prosthesis (Upper Extremity)
L6810	Addition to terminal device, precision pinch device	Term dev precision pinch dev	Musculoskeletal	Prosthesis (Upper Extremity)
L6880	Electric hand, switch or myoelectric controlled, independently articulating digits, any grasp pattern or combination of grasp patterns, includes motor(s)	Elec hand ind art digits	Musculoskeletal	Prosthesis (Upper Extremity)
L6881	Automatic grasp feature, addition to upper limb electric prosthetic terminal device	Term dev auto grasp feature	Musculoskeletal	Prosthesis (Upper Extremity)
L6882	Microprocessor control feature, addition to upper limb prosthetic terminal device	Microprocessor control uplmb	Musculoskeletal	Prosthesis (Upper Extremity)
L6883	Replacement socket, below elbow/wrist disarticulation, molded to patient model, for use with or without external power	Replc sockt below e/w disa	Musculoskeletal	Prosthesis (Upper Extremity)
L6884	Replacement socket, above elbow/elbow disarticulation, molded to patient model, for use with or without external power	Replc sockt above elbow disa	Musculoskeletal	Prosthesis (Upper Extremity)
L6885	Replacement socket, shoulder disarticulation/interscapular thoracic, molded to patient model, for use with or without external power	Replc sockt shldr dis/interc	Musculoskeletal	Prosthesis (Upper Extremity)
L6890	Addition to upper extremity prosthesis, glove for terminal device, any material, prefabricated, includes fitting and adjustment	Prefab glove for term device	Musculoskeletal	Prosthesis (Upper Extremity)
L6895	Addition to upper extremity prosthesis, glove for terminal device, any material, custom fabricated	Custom glove for term device	Musculoskeletal	Prosthesis (Upper Extremity)
L6900	Hand restoration (casts, shading and measurements included), partial hand, with glove, thumb or one finger remaining	Hand restorat thumb/1 finger	Musculoskeletal	Prosthesis (Upper Extremity)
L6905	Hand restoration (casts, shading and measurements included), partial hand, with glove, multiple fingers remaining	Hand restoration multiple fi	Musculoskeletal	Prosthesis (Upper Extremity)
L6910	Hand restoration (casts, shading and measurements included), partial hand, with glove, no fingers remaining	Hand restoration no fingers	Musculoskeletal	Prosthesis (Upper Extremity)
L6915	Hand restoration (shading, and measurements included), replacement glove for above	Hand restoration replacmnt g	Musculoskeletal	Prosthesis (Upper Extremity)
L6920	Wrist disarticulation, external power, self-suspended inner socket, removable forearm shell, otto bock or equal, switch, cables, two batteries and one charger, switch control of terminal device	Wrist disarticul switch ctrl	Musculoskeletal	Prosthesis (Upper Extremity)
L6925	Wrist disarticulation, external power, self-suspended inner socket, removable forearm shell, otto bock or equal electrodes, cables, two batteries and one charger, myoelectronic control of terminal device	Wrist disart myoelectronic c	Musculoskeletal	Prosthesis (Upper Extremity)
L6930	Below elbow, external power, self-suspended inner socket, removable forearm shell, otto bock or equal switch, cables, two batteries and one charger, switch control of terminal device	Below elbow switch control	Musculoskeletal	Prosthesis (Upper Extremity)
L6935	Below elbow, external power, self-suspended inner socket, removable forearm shell, otto bock or equal electrodes, cables, two batteries and one charger, myoelectronic control of terminal device	Below elbow myoelectronic ct	Musculoskeletal	Prosthesis (Upper Extremity)
L6940	Elbow disarticulation, external power, molded inner socket, removable humeral shell, outside locking hinges, forearm, otto bock or equal switch, cables, two batteries and one charger, switch control of terminal device	Elbow disarticulation switch	Musculoskeletal	Prosthesis (Upper Extremity)
L6945	Elbow disarticulation, external power, molded inner socket, removable humeral shell, outside locking hinges, forearm, otto bock or equal electrodes, cables, two batteries and one charger, myoelectronic control of terminal device	Elbow disart myoelectronic c	Musculoskeletal	Prosthesis (Upper Extremity)
L6950	Above elbow, external power, molded inner socket, removable humeral shell, internal locking elbow, forearm, otto bock or equal switch, cables, two batteries and one charger, switch control of terminal device	Above elbow switch control	Musculoskeletal	Prosthesis (Upper Extremity)
L6955	Above elbow, external power, molded inner socket, removable humeral shell, internal locking elbow, forearm, otto bock or equal electrodes, cables, two batteries and one charger, myoelectronic control of terminal device	Above elbow myoelectronic ct	Musculoskeletal	Prosthesis (Upper Extremity)
L6960	Shoulder disarticulation, external power, molded inner socket, removable shoulder shell, shoulder bulkhead, humeral section, mechanical elbow, forearm, otto bock or equal switch, cables, two batteries and one charger, switch control of terminal device	Shldr disartic switch contro	Musculoskeletal	Prosthesis (Upper Extremity)
L6965	Shoulder disarticulation, external power, molded inner socket, removable shoulder shell, shoulder bulkhead, humeral section, mechanical elbow, forearm, otto bock or equal electrodes, cables, two batteries and one charger, myoelectronic control of terminal device	Shldr disartic myoelectronic	Musculoskeletal	Prosthesis (Upper Extremity)
L6970	Interscapular-thoracic, external power, molded inner socket, removable shoulder shell, shoulder bulkhead, humeral section, mechanical elbow, forearm, otto bock or equal switch, cables, two batteries and one charger, switch control of terminal device	Interscapular-thor switch ct	Musculoskeletal	Prosthesis (Upper Extremity)
L6975	Interscapular-thoracic, external power, molded inner socket, removable shoulder shell, shoulder bulkhead, humeral section, mechanical elbow, forearm, otto bock or equal electrodes, cables, two batteries and one charger, myoelectronic control of terminal device	Interscap-thor myoelectronic	Musculoskeletal	Prosthesis (Upper Extremity)
L7007	Electric hand, switch or myoelectric controlled, adult	Adult electric hand	Musculoskeletal	Prosthesis (Upper Extremity)
L7008	Electric hand, switch or myoelectric, controlled, pediatric	Pediatric electric hand	Musculoskeletal	Prosthesis (Upper Extremity)
L7009	Electric hook, switch or myoelectric controlled, adult	Adult electric hook	Musculoskeletal	Prosthesis (Upper Extremity)
L7040	Prehensile actuator, switch controlled	Prehensile actuator	Musculoskeletal	Prosthesis (Upper Extremity)
L7045	Electric hook, switch or myoelectric controlled, pediatric	Pediatric electric hook	Musculoskeletal	Prosthesis (Upper Extremity)
L7170	Electronic elbow, hosmer or equal, switch controlled	Electronic elbow hosmer swit	Musculoskeletal	Prosthesis (Upper Extremity)
L7180	Electronic elbow, microprocessor sequential control of elbow and terminal device	Electronic elbow sequential	Musculoskeletal	Prosthesis (Upper Extremity)
L7181	Electronic elbow, microprocessor simultaneous control of elbow and terminal device	Electronic elbo simultaneous	Musculoskeletal	Prosthesis (Upper Extremity)
L7185	Electronic elbow, adolescent, variety village or equal, switch controlled	Electron elbow adolescent sw	Musculoskeletal	Prosthesis (Upper Extremity)
L7186	Electronic elbow, child, variety village or equal, switch controlled	Electron elbow child switch	Musculoskeletal	Prosthesis (Upper Extremity)
L7190	Electronic elbow, adolescent, variety village or equal, myoelectronically controlled	Elbow adolescent myoelectron	Musculoskeletal	Prosthesis (Upper Extremity)
L7191	Electronic elbow, child, variety village or equal, myoelectronically controlled	Elbow child myoelectronic ct	Musculoskeletal	Prosthesis (Upper Extremity)
L7259	Electronic wrist rotator, any type	Electronic wrist rotator any	Musculoskeletal	Prosthesis (Upper Extremity)
L7260	Electronic wrist rotator, otto bock or equal	Electron wrist rotator otto	Musculoskeletal	Prosthesis (Upper Extremity)
L7261	Electronic wrist rotator, for utah arm	Electron wrist rotator utah	Musculoskeletal	Prosthesis (Upper Extremity)
L7400	Addition to upper extremity prosthesis, below elbow/wrist disarticulation, ultralight material (titanium, carbon fiber or equal)	Add ue prost be/wd, ultlite	Musculoskeletal	Prosthesis (Upper Extremity)
L7401	Addition to upper extremity prosthesis, above elbow disarticulation, ultralight material (titanium, carbon fiber or equal)	Add ue prost a/e ultlite mat	Musculoskeletal	Prosthesis (Upper Extremity)
L7402	Addition to upper extremity prosthesis, shoulder disarticulation/interscapular thoracic, ultralight material (titanium, carbon fiber or equal)	Add ue prost s/d ultlite mat	Musculoskeletal	Prosthesis (Upper Extremity)
L7403	Addition to upper extremity prosthesis, below elbow/wrist disarticulation, acrylic material	Add ue prost b/e acrylic	Musculoskeletal	Prosthesis (Upper Extremity)
L7404	Addition to upper extremity prosthesis, above elbow disarticulation, acrylic material	Add ue prost a/e acrylic	Musculoskeletal	Prosthesis (Upper Extremity)
L7405	Addition to upper extremity prosthesis, shoulder disarticulation/interscapular thoracic, acrylic material	Add ue prost s/d acrylic	Musculoskeletal	Prosthesis (Upper Extremity)
L7499	Upper extremity prosthesis, not otherwise specified	Upper extremity prosthes nos	Musculoskeletal	Prosthesis (Upper Extremity)
L7510	Repair of prosthetic device, repair or replace minor parts	Prosthetic device repair rep	Musculoskeletal	Prosthesis (Upper Extremity)
L8435	Prosthetic sock, multiple ply, upper limb, each	Pros sock multi ply upper lm	Musculoskeletal	Prosthesis (Upper Extremity)
L8485	Prosthetic sock, single ply, fitting, upper limb, each	Pros sock single ply upper l	Musculoskeletal	Prosthesis (Upper Extremity)
T5001	Positioning seat for persons with special orthopedic needs	Position seat spec orth need	Musculoskeletal	Seating
E0638	Standing frame/table system, one position (e.g., upright, supine or prone stander), any size including pediatric, with or without wheels	Standing frame sys	Musculoskeletal	Standing
E0641	Standing frame/table system, multi-position (e.g., three-way stander), any size including pediatric, with or without wheels	Multi-position stnd fram sys	Musculoskeletal	Standing
E0642	Standing frame/table system, mobile (dynamic stander), any size including pediatric	Dynamic standing frame	Musculoskeletal	Standing
E0830	Ambulatory traction device, all types, each	Ambulatory traction device	Musculoskeletal	Traction
E0840	Traction frame, attached to headboard, cervical traction	Tract frame attach headboard	Musculoskeletal	Traction
E0849	Traction equipment, cervical, free-standing stand/frame, pneumatic, applying traction force to other than mandible	Cervical pneum trac equip	Musculoskeletal	Traction
E0850	Traction stand, free standing, cervical traction	Traction stand free standing	Musculoskeletal	Traction
E0855	Cervical traction equipment not requiring additional stand or frame	Cervical traction equipment	Musculoskeletal	Traction
E0856	Cervical traction device, with inflatable air bladder(s)	Cervic collar w air bladders	Musculoskeletal	Traction
E0860	Traction equipment, overdoor, cervical	Tract equip cervical tract	Musculoskeletal	Traction
E0870	Traction frame, attached to footboard, extremity traction, (e.g., buck's)	Tract frame attach footboard	Musculoskeletal	Traction
E0880	Traction stand, free standing, extremity traction, (e.g., buck's)	Trac stand free stand extrem	Musculoskeletal	Traction
E0890	Traction frame, attached to footboard, pelvic traction	Traction frame attach pelvic	Musculoskeletal	Traction
E0900	Traction stand, free standing, pelvic traction, (e.g., buck's)	Trac stand free stand pelvic	Musculoskeletal	Traction
E0920	Fracture frame, attached to bed, includes weights	Fracture frame attached to b	Musculoskeletal	Traction
E0930	Fracture frame, free standing, includes weights	Fracture frame free standing	Musculoskeletal	Traction
E0941	Gravity assisted traction device, any type	Gravity assisted traction de	Musculoskeletal	Traction
E0946	Fracture, frame, dual with cross bars, attached to bed, (e.g., balken, 4 poster)	Fracture frame dual w cross	Musculoskeletal	Traction
E0947	Fracture frame, attachments for complex pelvic traction	Fracture frame attachmnts pe	Musculoskeletal	Traction
E0948	Fracture frame, attachments for complex cervical traction	Fracture frame attachmnts ce	Musculoskeletal	Traction
L0810	Halo procedure, cervical halo incorporated into jacket vest	Halo cervical into jckt vest	Musculoskeletal	Traction (Halo)
L0820	Halo procedure, cervical halo incorporated into plaster body jacket	Halo cervical into body jack	Musculoskeletal	Traction (Halo)
L0830	Halo procedure, cervical halo incorporated into milwaukee type orthosis	Halo cerv into milwaukee typ	Musculoskeletal	Traction (Halo)
L0859	Addition to halo procedure, magnetic resonance image compatible systems, rings and pins, any material	Mri compatible system	Musculoskeletal	Traction (Halo)
L0861	Addition to halo procedure, replacement liner/interface material	Halo repl liner/interface	Musculoskeletal	Traction (Halo)
E0621	Sling or seat, patient lift, canvas or nylon	Patient lift sling or seat	Musculoskeletal	Transfer System
E0625	Patient lift, bathroom or toilet, not otherwise classified	Patient lift bathroom or toi	Musculoskeletal	Transfer System
E0627	Seat lift mechanism, electric, any type	Seat lift mech, electric any	Musculoskeletal	Transfer System
E0628	Separate seat lift mechanism for use with patient owned furniture-electric	Seat lift for pt furn-electr	Musculoskeletal	Transfer System
E0629	Seat lift mechanism, non-electric, any type	Seat lift mech, non-electric	Musculoskeletal	Transfer System
E0630	Patient lift, hydraulic or mechanical, includes any seat, sling, strap(s) or pad(s)	Patient lift hydraulic	Musculoskeletal	Transfer System
E0635	Patient lift, electric with seat or sling	Patient lift electric	Musculoskeletal	Transfer System
E0636	Multipositional patient support system, with integrated lift, patient accessible controls	Pt support & positioning sys	Musculoskeletal	Transfer System
E0637	Combination sit to stand frame/table system, any size including pediatric, with seat lift feature, with or without wheels	Combination sit to stand sys	Musculoskeletal	Transfer System
E0639	Patient lift, moveable from room to room with disassembly and reassembly, includes all components/accessories	Moveable patient lift system	Musculoskeletal	Transfer System
E0640	Patient lift, fixed system, includes all components/accessories	Fixed patient lift system	Musculoskeletal	Transfer System
E0705	Transfer device, any type, each	Transfer device	Musculoskeletal	Transfer System
E1035	Multi-positional patient transfer system, with integrated seat, operated by care giver, patient weight capacity up to and including 300 lbs	Patient transfer system <300	Musculoskeletal	Transfer System
E1036	Multi-positional patient transfer system, extra-wide, with integrated seat, operated by caregiver, patient weight capacity greater than 300 lbs	Patient transfer system >300	Musculoskeletal	Transfer System
E0910	Trapeze bars, a/k/a patient helper, attached to bed, with grab bar	Trapeze bar attached to bed	Musculoskeletal	Transfer System
E0911	Trapeze bar, heavy duty, for patient weight capacity greater than 250 pounds, attached to bed, with grab bar	Hd trapeze bar attach to bed	Musculoskeletal	Transfer System
E0912	Trapeze bar, heavy duty, for patient weight capacity greater than 250 pounds, free standing, complete with grab bar	Hd trapeze bar free standing	Musculoskeletal	Transfer System
E0940	Trapeze bar, free standing, complete with grab bar	Trapeze bar free standing	Musculoskeletal	Transfer System
E1031	Rollabout chair, any and all types with casters 5" or greater	Rollabout chair with casters	Musculoskeletal	Transport Chair
E1037	Transport chair, pediatric size	Transport chair, ped size	Musculoskeletal	Transport Chair
E1038	Transport chair, adult size, patient weight capacity up to and including 300 pounds	Transport chair pt wt<=300lb	Musculoskeletal	Transport Chair
E1039	Transport chair, adult size, heavy duty, patient weight capacity greater than 300 pounds	Transport chair pt wt >300lb	Musculoskeletal	Transport Chair
E0950	Wheelchair accessory, tray, each	Tray	Musculoskeletal	Wheelchair
E0951	Heel loop/holder, any type, with or without ankle strap, each	Loop heel	Musculoskeletal	Wheelchair
E0952	Toe loop/holder, any type, each	Toe loop/holder, each	Musculoskeletal	Wheelchair
E0953	Wheelchair accessory, lateral thigh or knee support, any type including fixed mounting hardware, each	W/c lateral thigh/knee sup	Musculoskeletal	Wheelchair
E0954	Wheelchair accessory, foot box, any type, includes attachment and mounting hardware, each foot	Foot box, any type each foot	Musculoskeletal	Wheelchair
E0955	Wheelchair accessory, headrest, cushioned, any type, including fixed mounting hardware, each	Cushioned headrest	Musculoskeletal	Wheelchair
E0956	Wheelchair accessory, lateral trunk or hip support, any type, including fixed mounting hardware, each	W/c lateral trunk/hip suppor	Musculoskeletal	Wheelchair
E0957	Wheelchair accessory, medial thigh support, any type, including fixed mounting hardware, each	W/c medial thigh support	Musculoskeletal	Wheelchair
E0958	Manual wheelchair accessory, one-arm drive attachment, each	Whlchr att- conv 1 arm drive	Musculoskeletal	Wheelchair
E0959	Manual wheelchair accessory, adapter for amputee, each	Amputee adapter	Musculoskeletal	Wheelchair
E0960	Wheelchair accessory, shoulder harness/straps or chest strap, including any type mounting hardware	W/c shoulder harness/straps	Musculoskeletal	Wheelchair
E0961	Manual wheelchair accessory, wheel lock brake extension (handle), each	Wheelchair brake extension	Musculoskeletal	Wheelchair
E0966	Manual wheelchair accessory, headrest extension, each	Wheelchair head rest extensi	Musculoskeletal	Wheelchair
E0967	Manual wheelchair accessory, hand rim with projections, any type, replacement only, each	Man wc rim/projection rep ea	Musculoskeletal	Wheelchair
E0969	Narrowing device, wheelchair	Wheelchair narrowing device	Musculoskeletal	Wheelchair
E0970	No. 2 footplates, except for elevating leg rest	Wheelchair no. 2 footplates	Musculoskeletal	Wheelchair
E0971	Manual wheelchair accessory, anti-tipping device, each	Wheelchair anti-tipping devi	Musculoskeletal	Wheelchair
E0973	Wheelchair accessory, adjustable height, detachable armrest, complete assembly, each	W/ch access det adj armrest	Musculoskeletal	Wheelchair
E0974	Manual wheelchair accessory, anti-rollback device, each	W/ch access anti-rollback	Musculoskeletal	Wheelchair
E0978	Wheelchair accessory, positioning belt/safety belt/pelvic strap, each	W/c acc,saf belt pelv strap	Musculoskeletal	Wheelchair
E0980	Safety vest, wheelchair	Wheelchair safety vest	Musculoskeletal	Wheelchair
E0981	Wheelchair accessory, seat upholstery, replacement only, each	Seat upholstery, replacement	Musculoskeletal	Wheelchair
E0982	Wheelchair accessory, back upholstery, replacement only, each	Back upholstery, replacement	Musculoskeletal	Wheelchair
E0983	Manual wheelchair accessory, power add-on to convert manual wheelchair to motorized wheelchair, joystick control	Add pwr joystick	Musculoskeletal	Wheelchair
E0984	Manual wheelchair accessory, power add-on to convert manual wheelchair to motorized wheelchair, tiller control	Add pwr tiller	Musculoskeletal	Wheelchair
E0985	Wheelchair accessory, seat lift mechanism	W/c seat lift mechanism	Musculoskeletal	Wheelchair
E0986	Manual wheelchair accessory, push-rim activated power assist system	Man w/c push-rim powr system	Musculoskeletal	Wheelchair
E0988	Manual wheelchair accessory, lever-activated, wheel drive, pair	Lever-activated wheel drive	Musculoskeletal	Wheelchair
E0990	Wheelchair accessory, elevating leg rest, complete assembly, each	Wheelchair elevating leg res	Musculoskeletal	Wheelchair
E0992	Manual wheelchair accessory, solid seat insert	Wheelchair solid seat insert	Musculoskeletal	Wheelchair
E0994	Arm rest, each	Wheelchair arm rest	Musculoskeletal	Wheelchair
E0995	Wheelchair accessory, calf rest/pad, replacement only, each	Wc calf rest, pad replacemnt	Musculoskeletal	Wheelchair
E1002	Wheelchair accessory, power seating system, tilt only	Pwr seat tilt	Musculoskeletal	Wheelchair
E1003	Wheelchair accessory, power seating system, recline only, without shear reduction	Pwr seat recline	Musculoskeletal	Wheelchair
E1004	Wheelchair accessory, power seating system, recline only, with mechanical shear reduction	Pwr seat recline mech	Musculoskeletal	Wheelchair
E1005	Wheelchair accessory, power seatng system, recline only, with power shear reduction	Pwr seat recline pwr	Musculoskeletal	Wheelchair
E1006	Wheelchair accessory, power seating system, combination tilt and recline, without shear reduction	Pwr seat combo w/o shear	Musculoskeletal	Wheelchair
E1007	Wheelchair accessory, power seating system, combination tilt and recline, with mechanical shear reduction	Pwr seat combo w/shear	Musculoskeletal	Wheelchair
E1008	Wheelchair accessory, power seating system, combination tilt and recline, with power shear reduction	Pwr seat combo pwr shear	Musculoskeletal	Wheelchair
E1009	Wheelchair accessory, addition to power seating system, mechanically linked leg elevation system, including pushrod and leg rest, each	Add mech leg elevation	Musculoskeletal	Wheelchair
E1010	Wheelchair accessory, addition to power seating system, power leg elevation system, including leg rest, pair	Add pwr leg elevation	Musculoskeletal	Wheelchair
E1011	Modification to pediatric size wheelchair, width adjustment package (not to be dispensed with initial chair)	Ped wc modify width adjustm	Musculoskeletal	Wheelchair
E1012	Wheelchair accessory, addition to power seating system, center mount power elevating leg rest/platform, complete system, any type, each	Ctr mount pwr elev leg rest	Musculoskeletal	Wheelchair
E1014	Reclining back, addition to pediatric size wheelchair	Reclining back add ped w/c	Musculoskeletal	Wheelchair
E1015	Shock absorber for manual wheelchair, each	Shock absorber for man w/c	Musculoskeletal	Wheelchair
E1016	Shock absorber for power wheelchair, each	Shock absorber for power w/c	Musculoskeletal	Wheelchair
E1017	Heavy duty shock absorber for heavy duty or extra heavy duty manual wheelchair, each	Hd shck absrbr for hd man wc	Musculoskeletal	Wheelchair
E1018	Heavy duty shock absorber for heavy duty or extra heavy duty power wheelchair, each	Hd shck absrber for hd powwc	Musculoskeletal	Wheelchair
E1020	Residual limb support system for wheelchair, any type	Residual limb support system	Musculoskeletal	Wheelchair
E1028	Wheelchair accessory, manual swingaway, retractable or removable mounting hardware for joystick, other control interface or positioning accessory	W/c manual swingaway	Musculoskeletal	Wheelchair
E1029	Wheelchair accessory, ventilator tray, fixed	W/c vent tray fixed	Musculoskeletal	Wheelchair
E1030	Wheelchair accessory, ventilator tray, gimbaled	W/c vent tray gimbaled	Musculoskeletal	Wheelchair
E1050	Fully-reclining wheelchair, fixed full length arms, swing away detachable elevating leg rests	Whelchr fxd full length arms	Musculoskeletal	Wheelchair
E1060	Fully-reclining wheelchair, detachable arms, desk or full length, swing away detachable elevating legrests	Wheelchair detachable arms	Musculoskeletal	Wheelchair
E1070	Fully-reclining wheelchair, detachable arms (desk or full length) swing away detachable footrest	Wheelchair detachable foot r	Musculoskeletal	Wheelchair
E1083	Hemi-wheelchair, fixed full length arms, swing away detachable elevating leg rest	Hemi-wheelchair fixed arms	Musculoskeletal	Wheelchair
E1084	Hemi-wheelchair, detachable arms desk or full length arms, swing away detachable elevating leg rests	Hemi-wheelchair detachable a	Musculoskeletal	Wheelchair
E1085	Hemi-wheelchair, fixed full length arms, swing away detachable foot rests	Hemi-wheelchair fixed arms	Musculoskeletal	Wheelchair
E1086	Hemi-wheelchair detachable arms desk or full length, swing away detachable footrests	Hemi-wheelchair detachable a	Musculoskeletal	Wheelchair
E1087	High strength lightweight wheelchair, fixed full length arms, swing away detachable elevating leg rests	Wheelchair lightwt fixed arm	Musculoskeletal	Wheelchair
E1088	High strength lightweight wheelchair, detachable arms desk or full length, swing away detachable elevating leg rests	Wheelchair lightweight det a	Musculoskeletal	Wheelchair
E1089	High strength lightweight wheelchair, fixed length arms, swing away detachable footrest	Wheelchair lightwt fixed arm	Musculoskeletal	Wheelchair
E1090	High strength lightweight wheelchair, detachable arms desk or full length, swing away detachable foot rests	Wheelchair lightweight det a	Musculoskeletal	Wheelchair
E1092	Wide heavy duty wheel chair, detachable arms (desk or full length), swing away detachable elevating leg rests	Wheelchair wide w/ leg rests	Musculoskeletal	Wheelchair
E1093	Wide heavy duty wheelchair, detachable arms desk or full length arms, swing away detachable footrests	Wheelchair wide w/ foot rest	Musculoskeletal	Wheelchair
E1100	Semi-reclining wheelchair, fixed full length arms, swing away detachable elevating leg rests	Whchr s-recl fxd arm leg res	Musculoskeletal	Wheelchair
E1110	Semi-reclining wheelchair, detachable arms (desk or full length) elevating leg rest	Wheelchair semi-recl detach	Musculoskeletal	Wheelchair
E1130	Standard wheelchair, fixed full length arms, fixed or swing away detachable footrests	Whlchr stand fxd arm ft rest	Musculoskeletal	Wheelchair
E1140	Wheelchair, detachable arms, desk or full length, swing away detachable footrests	Wheelchair standard detach a	Musculoskeletal	Wheelchair
E1150	Wheelchair, detachable arms, desk or full length swing away detachable elevating legrests	Wheelchair standard w/ leg r	Musculoskeletal	Wheelchair
E1160	Wheelchair, fixed full length arms, swing away detachable elevating legrests	Wheelchair fixed arms	Musculoskeletal	Wheelchair
E1161	Manual adult size wheelchair, includes tilt in space	Manual adult wc w tiltinspac	Musculoskeletal	Wheelchair
E1170	Amputee wheelchair, fixed full length arms, swing away detachable elevating legrests	Whlchr ampu fxd arm leg rest	Musculoskeletal	Wheelchair
E1171	Amputee wheelchair, fixed full length arms, without footrests or legrest	Wheelchair amputee w/o leg r	Musculoskeletal	Wheelchair
E1172	Amputee wheelchair, detachable arms (desk or full length) without footrests or legrest	Wheelchair amputee detach ar	Musculoskeletal	Wheelchair
E1180	Amputee wheelchair, detachable arms (desk or full length) swing away detachable footrests	Wheelchair amputee w/ foot r	Musculoskeletal	Wheelchair
E1190	Amputee wheelchair, detachable arms (desk or full length) swing away detachable elevating legrests	Wheelchair amputee w/ leg re	Musculoskeletal	Wheelchair
E1195	Heavy duty wheelchair, fixed full length arms, swing away detachable elevating legrests	Wheelchair amputee heavy dut	Musculoskeletal	Wheelchair
E1200	Amputee wheelchair, fixed full length arms, swing away detachable footrest	Wheelchair amputee fixed arm	Musculoskeletal	Wheelchair
E1220	Wheelchair; specially sized or constructed, (indicate brand name, model number, if any) and justification	Whlchr special size/constrc	Musculoskeletal	Wheelchair
E1221	Wheelchair with fixed arm, footrests	Wheelchair spec size w foot	Musculoskeletal	Wheelchair
E1222	Wheelchair with fixed arm, elevating legrests	Wheelchair spec size w/ leg	Musculoskeletal	Wheelchair
E1223	Wheelchair with detachable arms, footrests	Wheelchair spec size w foot	Musculoskeletal	Wheelchair
E1224	Wheelchair with detachable arms, elevating legrests	Wheelchair spec size w/ leg	Musculoskeletal	Wheelchair
E1225	Wheelchair accessory, manual semi-reclining back, (recline greater than 15 degrees, but less than 80 degrees), each	Manual semi-reclining back	Musculoskeletal	Wheelchair
E1226	Wheelchair accessory, manual fully reclining back, (recline greater than 80 degrees), each	Manual fully reclining back	Musculoskeletal	Wheelchair
E1227	Special height arms for wheelchair	Wheelchair spec sz spec ht a	Musculoskeletal	Wheelchair
E1228	Special back height for wheelchair	Wheelchair spec sz spec ht b	Musculoskeletal	Wheelchair
E1229	Wheelchair, pediatric size, not otherwise specified	Pediatric wheelchair nos	Musculoskeletal	Wheelchair
E1231	Wheelchair, pediatric size, tilt-in-space, rigid, adjustable, with seating system	Rigid ped w/c tilt-in-space	Musculoskeletal	Wheelchair
E1232	Wheelchair, pediatric size, tilt-in-space, folding, adjustable, with seating system	Folding ped wc tilt-in-space	Musculoskeletal	Wheelchair
E1233	Wheelchair, pediatric size, tilt-in-space, rigid, adjustable, without seating system	Rig ped wc tltnspc w/o seat	Musculoskeletal	Wheelchair
E1234	Wheelchair, pediatric size, tilt-in-space, folding, adjustable, without seating system	Fld ped wc tltnspc w/o seat	Musculoskeletal	Wheelchair
E1235	Wheelchair, pediatric size, rigid, adjustable, with seating system	Rigid ped wc adjustable	Musculoskeletal	Wheelchair
E1236	Wheelchair, pediatric size, folding, adjustable, with seating system	Folding ped wc adjustable	Musculoskeletal	Wheelchair
E1237	Wheelchair, pediatric size, rigid, adjustable, without seating system	Rgd ped wc adjstabl w/o seat	Musculoskeletal	Wheelchair
E1238	Wheelchair, pediatric size, folding, adjustable, without seating system	Fld ped wc adjstabl w/o seat	Musculoskeletal	Wheelchair
E1239	Power wheelchair, pediatric size, not otherwise specified	Ped power wheelchair nos	Musculoskeletal	Wheelchair
E1240	Lightweight wheelchair, detachable arms, (desk or full length) swing away detachable, elevating legrest	Whchr litwt det arm leg rest	Musculoskeletal	Wheelchair
E1250	Lightweight wheelchair, fixed full length arms, swing away detachable footrest	Wheelchair lightwt fixed arm	Musculoskeletal	Wheelchair
E1260	Lightweight wheelchair, detachable arms (desk or full length) swing away detachable footrest	Wheelchair lightwt foot rest	Musculoskeletal	Wheelchair
E1270	Lightweight wheelchair, fixed full length arms, swing away detachable elevating legrests	Wheelchair lightweight leg r	Musculoskeletal	Wheelchair
E1280	Heavy duty wheelchair, detachable arms (desk or full length) elevating legrests	Whchr h-duty det arm leg res	Musculoskeletal	Wheelchair
E1285	Heavy duty wheelchair, fixed full length arms, swing away detachable footrest	Wheelchair heavy duty fixed	Musculoskeletal	Wheelchair
E1290	Heavy duty wheelchair, detachable arms (desk or full length) swing away detachable footrest	Wheelchair hvy duty detach a	Musculoskeletal	Wheelchair
E1295	Heavy duty wheelchair, fixed full length arms, elevating legrest	Wheelchair heavy duty fixed	Musculoskeletal	Wheelchair
E1296	Special wheelchair seat height from floor	Wheelchair special seat heig	Musculoskeletal	Wheelchair
E1297	Special wheelchair seat depth, by upholstery	Wheelchair special seat dept	Musculoskeletal	Wheelchair
E1298	Special wheelchair seat depth and/or width, by construction	Wheelchair spec seat depth/w	Musculoskeletal	Wheelchair
E2201	Manual wheelchair accessory, nonstandard seat frame, width greater than or equal to 20 inches and less than 24 inches	Man w/ch acc seat w>=20"<24"	Musculoskeletal	Wheelchair
E2202	Manual wheelchair accessory, nonstandard seat frame width, 24-27 inches	Seat width 24-27 in	Musculoskeletal	Wheelchair
E2203	Manual wheelchair accessory, nonstandard seat frame depth, 20 to less than 22 inches	Frame depth less than 22 in	Musculoskeletal	Wheelchair
E2204	Manual wheelchair accessory, nonstandard seat frame depth, 22 to 25 inches	Frame depth 22 to 25 in	Musculoskeletal	Wheelchair
E2205	Manual wheelchair accessory, handrim without projections (includes ergonomic or contoured), any type, replacement only, each	Manual wc accessory, handrim	Musculoskeletal	Wheelchair
E2206	Manual wheelchair accessory, wheel lock assembly, complete, replacement only, each	Man wc whl lock comp repl ea	Musculoskeletal	Wheelchair
E2207	Wheelchair accessory, crutch and cane holder, each	Crutch and cane holder	Musculoskeletal	Wheelchair
E2208	Wheelchair accessory, cylinder tank carrier, each	Cylinder tank carrier	Musculoskeletal	Wheelchair
E2209	Accessory, arm trough, with or without hand support, each	Arm trough each	Musculoskeletal	Wheelchair
E2210	Wheelchair accessory, bearings, any type, replacement only, each	Wheelchair bearings	Musculoskeletal	Wheelchair
E2211	Manual wheelchair accessory, pneumatic propulsion tire, any size, each	Pneumatic propulsion tire	Musculoskeletal	Wheelchair
E2212	Manual wheelchair accessory, tube for pneumatic propulsion tire, any size, each	Pneumatic prop tire tube	Musculoskeletal	Wheelchair
E2213	Manual wheelchair accessory, insert for pneumatic propulsion tire (removable), any type, any size, each	Pneumatic prop tire insert	Musculoskeletal	Wheelchair
E2214	Manual wheelchair accessory, pneumatic caster tire, any size, each	Pneumatic caster tire each	Musculoskeletal	Wheelchair
E2215	Manual wheelchair accessory, tube for pneumatic caster tire, any size, each	Pneumatic caster tire tube	Musculoskeletal	Wheelchair
E2216	Manual wheelchair accessory, foam filled propulsion tire, any size, each	Foam filled propulsion tire	Musculoskeletal	Wheelchair
E2217	Manual wheelchair accessory, foam filled caster tire, any size, each	Foam filled caster tire each	Musculoskeletal	Wheelchair
E2218	Manual wheelchair accessory, foam propulsion tire, any size, each	Foam propulsion tire each	Musculoskeletal	Wheelchair
E2219	Manual wheelchair accessory, foam caster tire, any size, each	Foam caster tire any size ea	Musculoskeletal	Wheelchair
E2220	Manual wheelchair accessory, solid (rubber/plastic) propulsion tire, any size, replacement only, each	Solid propuls tire, repl, ea	Musculoskeletal	Wheelchair
E2221	Manual wheelchair accessory, solid (rubber/plastic) caster tire (removable), any size, replacement only, each	Solid caster tire repl, each	Musculoskeletal	Wheelchair
E2222	Manual wheelchair accessory, solid (rubber/plastic) caster tire with integrated wheel, any size, replacement only, each	Solid caster integ whl, repl	Musculoskeletal	Wheelchair
E2224	Manual wheelchair accessory, propulsion wheel excludes tire, any size, replacement only, each	Propulsion whl excl tire rep	Musculoskeletal	Wheelchair
E2225	Manual wheelchair accessory, caster wheel excludes tire, any size, replacement only, each	Caster wheel excludes tire	Musculoskeletal	Wheelchair
E2226	Manual wheelchair accessory, caster fork, any size, replacement only, each	Caster fork replacement only	Musculoskeletal	Wheelchair
E2227	Manual wheelchair accessory, gear reduction drive wheel, each	Gear reduction drive wheel	Musculoskeletal	Wheelchair
E2228	Manual wheelchair accessory, wheel braking system and lock, complete, each	Mwc acc, wheelchair brake	Musculoskeletal	Wheelchair
E2230	Manual wheelchair accessory, manual standing system	Manual standing system	Musculoskeletal	Wheelchair
E2231	Manual wheelchair accessory, solid seat support base (replaces sling seat), includes any type mounting hardware	Solid seat support base	Musculoskeletal	Wheelchair
E2291	Back, planar, for pediatric size wheelchair including fixed attaching hardware	Planar back for ped size wc	Musculoskeletal	Wheelchair
E2292	Seat, planar, for pediatric size wheelchair including fixed attaching hardware	Planar seat for ped size wc	Musculoskeletal	Wheelchair
E2293	Back, contoured, for pediatric size wheelchair including fixed attaching hardware	Contour back for ped size wc	Musculoskeletal	Wheelchair
E2294	Seat, contoured, for pediatric size wheelchair including fixed attaching hardware	Contour seat for ped size wc	Musculoskeletal	Wheelchair
E2295	Manual wheelchair accessory, for pediatric size wheelchair, dynamic seating frame, allows coordinated movement of multiple positioning features	Ped dynamic seating frame	Musculoskeletal	Wheelchair
E2300	Wheelchair accessory, power seat elevation system, any type	Pwr seat elevation sys	Musculoskeletal	Wheelchair
E2301	Wheelchair accessory, power standing system, any type	Pwr standing	Musculoskeletal	Wheelchair
E2310	Power wheelchair accessory, electronic connection between wheelchair controller and one power seating system motor, including all related electronics, indicator feature, mechanical function selection switch, and fixed mounting hardware	Electro connect btw control	Musculoskeletal	Wheelchair
E2311	Power wheelchair accessory, electronic connection between wheelchair controller and two or more power seating system motors, including all related electronics, indicator feature, mechanical function selection switch, and fixed mounting hardware	Electro connect btw 2 sys	Musculoskeletal	Wheelchair
E2312	Power wheelchair accessory, hand or chin control interface, mini-proportional remote joystick, proportional, including fixed mounting hardware	Mini-prop remote joystick	Musculoskeletal	Wheelchair
E2313	Power wheelchair accessory, harness for upgrade to expandable controller, including all fasteners, connectors and mounting hardware, each	Pwc harness, expand control	Musculoskeletal	Wheelchair
E2321	Power wheelchair accessory, hand control interface, remote joystick, nonproportional, including all related electronics, mechanical stop switch, and fixed mounting hardware	Hand interface joystick	Musculoskeletal	Wheelchair
E2322	Power wheelchair accessory, hand control interface, multiple mechanical switches, nonproportional, including all related electronics, mechanical stop switch, and fixed mounting hardware	Mult mech switches	Musculoskeletal	Wheelchair
E2323	Power wheelchair accessory, specialty joystick handle for hand control interface, prefabricated	Special joystick handle	Musculoskeletal	Wheelchair
E2324	Power wheelchair accessory, chin cup for chin control interface	Chin cup interface	Musculoskeletal	Wheelchair
E2325	Power wheelchair accessory, sip and puff interface, nonproportional, including all related electronics, mechanical stop switch, and manual swingaway mounting hardware	Sip and puff interface	Musculoskeletal	Wheelchair
E2326	Power wheelchair accessory, breath tube kit for sip and puff interface	Breath tube kit	Musculoskeletal	Wheelchair
E2327	Power wheelchair accessory, head control interface, mechanical, proportional, including all related electronics, mechanical direction change switch, and fixed mounting hardware	Head control interface mech	Musculoskeletal	Wheelchair
E2328	Power wheelchair accessory, head control or extremity control interface, electronic, proportional, including all related electronics and fixed mounting hardware	Head/extremity control inter	Musculoskeletal	Wheelchair
E2329	Power wheelchair accessory, head control interface, contact switch mechanism, nonproportional, including all related electronics, mechanical stop switch, mechanical direction change switch, head array, and fixed mounting hardware	Head control nonproportional	Musculoskeletal	Wheelchair
E2330	Power wheelchair accessory, head control interface, proximity switch mechanism, nonproportional, including all related electronics, mechanical stop switch, mechanical direction change switch, head array, and fixed mounting hardware	Head control proximity switc	Musculoskeletal	Wheelchair
E2331	Power wheelchair accessory, attendant control, proportional, including all related electronics and fixed mounting hardware	Attendant control	Musculoskeletal	Wheelchair
E2340	Power wheelchair accessory, nonstandard seat frame width, 20-23 inches	W/c wdth 20-23 in seat frame	Musculoskeletal	Wheelchair
E2341	Power wheelchair accessory, nonstandard seat frame width, 24-27 inches	W/c wdth 24-27 in seat frame	Musculoskeletal	Wheelchair
E2342	Power wheelchair accessory, nonstandard seat frame depth, 20 or 21 inches	W/c dpth 20-21 in seat frame	Musculoskeletal	Wheelchair
E2343	Power wheelchair accessory, nonstandard seat frame depth, 22-25 inches	W/c dpth 22-25 in seat frame	Musculoskeletal	Wheelchair
E2351	Power wheelchair accessory, electronic interface to operate speech generating device using power wheelchair control interface	Electronic sgd interface	Musculoskeletal	Wheelchair
E2358	Power wheelchair accessory, group 34 non-sealed lead acid battery, each	Gr 34 nonsealed leadacid	Musculoskeletal	Wheelchair
E2359	Power wheelchair accessory, group 34 sealed lead acid battery, each (e.g., gel cell, absorbed glassmat)	Gr34 sealed leadacid battery	Musculoskeletal	Wheelchair
E2360	Power wheelchair accessory, 22nf non-sealed lead acid battery, each	22nf nonsealed leadacid	Musculoskeletal	Wheelchair
E2361	Power wheelchair accessory, 22nf sealed lead acid battery, each, (e.g., gel cell, absorbed glassmat)	22nf sealed leadacid battery	Musculoskeletal	Wheelchair
E2362	Power wheelchair accessory, group 24 non-sealed lead acid battery, each	Gr24 nonsealed leadacid	Musculoskeletal	Wheelchair
E2363	Power wheelchair accessory, group 24 sealed lead acid battery, each (e.g., gel cell, absorbed glassmat)	Gr24 sealed leadacid battery	Musculoskeletal	Wheelchair
E2364	Power wheelchair accessory, u-1 non-sealed lead acid battery, each	U1nonsealed leadacid battery	Musculoskeletal	Wheelchair
E2365	Power wheelchair accessory, u-1 sealed lead acid battery, each (e.g., gel cell, absorbed glassmat)	U1 sealed leadacid battery	Musculoskeletal	Wheelchair
E2366	Power wheelchair accessory, battery charger, single mode, for use with only one battery type, sealed or non-sealed, each	Battery charger, single mode	Musculoskeletal	Wheelchair
E2367	Power wheelchair accessory, battery charger, dual mode, for use with either battery type, sealed or non-sealed, each	Battery charger, dual mode	Musculoskeletal	Wheelchair
E2368	Power wheelchair component, drive wheel motor, replacement only	Pwr wc drivewheel motor repl	Musculoskeletal	Wheelchair
E2369	Power wheelchair component, drive wheel gear box, replacement only	Pwr wc drivewheel gear repl	Musculoskeletal	Wheelchair
E2370	Power wheelchair component, integrated drive wheel motor and gear box combination, replacement only	Pwr wc dr wh motor/gear comb	Musculoskeletal	Wheelchair
E2371	Power wheelchair accessory, group 27 sealed lead acid battery, (e.g., gel cell, absorbed glassmat), each	Gr27 sealed leadacid battery	Musculoskeletal	Wheelchair
E2372	Power wheelchair accessory, group 27 non-sealed lead acid battery, each	Gr27 non-sealed leadacid	Musculoskeletal	Wheelchair
E2373	Power wheelchair accessory, hand or chin control interface, compact remote joystick, proportional, including fixed mounting hardware	Hand/chin ctrl spec joystick	Musculoskeletal	Wheelchair
E2374	Power wheelchair accessory, hand or chin control interface, standard remote joystick (not including controller), proportional, including all related electronics and fixed mounting hardware, replacement only	Hand/chin ctrl std joystick	Musculoskeletal	Wheelchair
E2375	Power wheelchair accessory, non-expandable controller, including all related electronics and mounting hardware, replacement only	Non-expandable controller	Musculoskeletal	Wheelchair
E2376	Power wheelchair accessory, expandable controller, including all related electronics and mounting hardware, replacement only	Expandable controller, repl	Musculoskeletal	Wheelchair
E2377	Power wheelchair accessory, expandable controller, including all related electronics and mounting hardware, upgrade provided at initial issue	Expandable controller, initl	Musculoskeletal	Wheelchair
E2378	Power wheelchair component, actuator, replacement only	Pw actuator replacement	Musculoskeletal	Wheelchair
E2381	Power wheelchair accessory, pneumatic drive wheel tire, any size, replacement only, each	Pneum drive wheel tire	Musculoskeletal	Wheelchair
E2382	Power wheelchair accessory, tube for pneumatic drive wheel tire, any size, replacement only, each	Tube, pneum wheel drive tire	Musculoskeletal	Wheelchair
E2383	Power wheelchair accessory, insert for pneumatic drive wheel tire (removable), any type, any size, replacement only, each	Insert, pneum wheel drive	Musculoskeletal	Wheelchair
E2384	Power wheelchair accessory, pneumatic caster tire, any size, replacement only, each	Pneumatic caster tire	Musculoskeletal	Wheelchair
E2385	Power wheelchair accessory, tube for pneumatic caster tire, any size, replacement only, each	Tube, pneumatic caster tire	Musculoskeletal	Wheelchair
E2386	Power wheelchair accessory, foam filled drive wheel tire, any size, replacement only, each	Foam filled drive wheel tire	Musculoskeletal	Wheelchair
E2387	Power wheelchair accessory, foam filled caster tire, any size, replacement only, each	Foam filled caster tire	Musculoskeletal	Wheelchair
E2388	Power wheelchair accessory, foam drive wheel tire, any size, replacement only, each	Foam drive wheel tire	Musculoskeletal	Wheelchair
E2389	Power wheelchair accessory, foam caster tire, any size, replacement only, each	Foam caster tire	Musculoskeletal	Wheelchair
E2390	Power wheelchair accessory, solid (rubber/plastic) drive wheel tire, any size, replacement only, each	Solid drive wheel tire	Musculoskeletal	Wheelchair
E2391	Power wheelchair accessory, solid (rubber/plastic) caster tire (removable), any size, replacement only, each	Solid caster tire	Musculoskeletal	Wheelchair
E2392	Power wheelchair accessory, solid (rubber/plastic) caster tire with integrated wheel, any size, replacement only, each	Solid caster tire, integrate	Musculoskeletal	Wheelchair
E2394	Power wheelchair accessory, drive wheel excludes tire, any size, replacement only, each	Drive wheel excludes tire	Musculoskeletal	Wheelchair
E2395	Power wheelchair accessory, caster wheel excludes tire, any size, replacement only, each	Caster wheel excludes tire	Musculoskeletal	Wheelchair
E2396	Power wheelchair accessory, caster fork, any size, replacement only, each	Caster fork	Musculoskeletal	Wheelchair
E2397	Power wheelchair accessory, lithium-based battery, each	Pwc acc, lith-based battery	Musculoskeletal	Wheelchair
E2601	General use wheelchair seat cushion, width less than 22 inches, any depth	Gen w/c cushion wdth < 22 in	Musculoskeletal	Wheelchair
E2602	General use wheelchair seat cushion, width 22 inches or greater, any depth	Gen w/c cushion wdth >=22 in	Musculoskeletal	Wheelchair
E2603	Skin protection wheelchair seat cushion, width less than 22 inches, any depth	Skin protect wc cus wd <22in	Musculoskeletal	Wheelchair
E2604	Skin protection wheelchair seat cushion, width 22 inches or greater, any depth	Skin protect wc cus wd>=22in	Musculoskeletal	Wheelchair
E2605	Positioning wheelchair seat cushion, width less than 22 inches, any depth	Position wc cush wdth <22 in	Musculoskeletal	Wheelchair
E2606	Positioning wheelchair seat cushion, width 22 inches or greater, any depth	Position wc cush wdth>=22 in	Musculoskeletal	Wheelchair
E2607	Skin protection and positioning wheelchair seat cushion, width less than 22 inches, any depth	Skin pro/pos wc cus wd <22in	Musculoskeletal	Wheelchair
E2608	Skin protection and positioning wheelchair seat cushion, width 22 inches or greater, any depth	Skin pro/pos wc cus wd>=22in	Musculoskeletal	Wheelchair
E2609	Custom fabricated wheelchair seat cushion, any size	Custom fabricate w/c cushion	Musculoskeletal	Wheelchair
E2610	Wheelchair seat cushion, powered	Powered w/c cushion	Musculoskeletal	Wheelchair
E2611	General use wheelchair back cushion, width less than 22 inches, any height, including any type mounting hardware	Gen use back cush wdth <22in	Musculoskeletal	Wheelchair
E2612	General use wheelchair back cushion, width 22 inches or greater, any height, including any type mounting hardware	Gen use back cush wdth>=22in	Musculoskeletal	Wheelchair
E2613	Positioning wheelchair back cushion, posterior, width less than 22 inches, any height, including any type mounting hardware	Position back cush wd <22in	Musculoskeletal	Wheelchair
E2614	Positioning wheelchair back cushion, posterior, width 22 inches or greater, any height, including any type mounting hardware	Position back cush wd>=22in	Musculoskeletal	Wheelchair
E2615	Positioning wheelchair back cushion, posterior-lateral, width less than 22 inches, any height, including any type mounting hardware	Pos back post/lat wdth <22in	Musculoskeletal	Wheelchair
E2616	Positioning wheelchair back cushion, posterior-lateral, width 22 inches or greater, any height, including any type mounting hardware	Pos back post/lat wdth>=22in	Musculoskeletal	Wheelchair
E2617	Custom fabricated wheelchair back cushion, any size, including any type mounting hardware	Custom fab w/c back cushion	Musculoskeletal	Wheelchair
E2619	Replacement cover for wheelchair seat cushion or back cushion, each	Replace cover w/c seat cush	Musculoskeletal	Wheelchair
E2620	Positioning wheelchair back cushion, planar back with lateral supports, width less than 22 inches, any height, including any type mounting hardware	Wc planar back cush wd <22in	Musculoskeletal	Wheelchair
E2621	Positioning wheelchair back cushion, planar back with lateral supports, width 22 inches or greater, any height, including any type mounting hardware	Wc planar back cush wd>=22in	Musculoskeletal	Wheelchair
E2622	Skin protection wheelchair seat cushion, adjustable, width less than 22 inches, any depth	Adj skin pro w/c cus wd<22in	Musculoskeletal	Wheelchair
E2623	Skin protection wheelchair seat cushion, adjustable, width 22 inches or greater, any depth	Adj skin pro wc cus wd>=22in	Musculoskeletal	Wheelchair
E2624	Skin protection and positioning wheelchair seat cushion, adjustable, width less than 22 inches, any depth	Adj skin pro/pos cus<22in	Musculoskeletal	Wheelchair
E2625	Skin protection and positioning wheelchair seat cushion, adjustable, width 22 inches or greater, any depth	Adj skin pro/pos wc cus>=22	Musculoskeletal	Wheelchair
E2626	Wheelchair accessory, shoulder elbow, mobile arm support attached to wheelchair, balanced, adjustable	Seo mobile arm sup att to wc	Musculoskeletal	Wheelchair
E2627	Wheelchair accessory, shoulder elbow, mobile arm support attached to wheelchair, balanced, adjustable rancho type	Arm supp att to wc rancho ty	Musculoskeletal	Wheelchair
E2628	Wheelchair accessory, shoulder elbow, mobile arm support attached to wheelchair, balanced, reclining	Mobile arm supports reclinin	Musculoskeletal	Wheelchair
E2629	Wheelchair accessory, shoulder elbow, mobile arm support attached to wheelchair, balanced, friction arm support (friction dampening to proximal and distal joints)	Friction dampening arm supp	Musculoskeletal	Wheelchair
E2630	Wheelchair accessory, shoulder elbow, mobile arm support, monosuspension arm and hand support, overhead elbow forearm hand sling support, yoke type suspension support	Monosuspension arm/hand supp	Musculoskeletal	Wheelchair
E2631	Wheelchair accessory, addition to mobile arm support, elevating proximal arm	Elevat proximal arm support	Musculoskeletal	Wheelchair
E2632	Wheelchair accessory, addition to mobile arm support, offset or lateral rocker arm with elastic balance control	Offset/lat rocker arm w/ela	Musculoskeletal	Wheelchair
E2633	Wheelchair accessory, addition to mobile arm support, supinator	Mobile arm support supinator	Musculoskeletal	Wheelchair
K0001	Standard wheelchair	Standard wheelchair	Musculoskeletal	Wheelchair
K0002	Standard hemi (low seat) wheelchair	Stnd hemi (low seat) whlchr	Musculoskeletal	Wheelchair
K0003	Lightweight wheelchair	Lightweight wheelchair	Musculoskeletal	Wheelchair
K0004	High strength, lightweight wheelchair	High strength ltwt whlchr	Musculoskeletal	Wheelchair
K0005	Ultralightweight wheelchair	Ultralightweight wheelchair	Musculoskeletal	Wheelchair
K0006	Heavy duty wheelchair	Heavy duty wheelchair	Musculoskeletal	Wheelchair
K0007	Extra heavy duty wheelchair	Extra heavy duty wheelchair	Musculoskeletal	Wheelchair
K0008	Custom manual wheelchair/base	Cstm manual wheelchair/base	Musculoskeletal	Wheelchair
K0009	Other manual wheelchair/base	Other manual wheelchair/base	Musculoskeletal	Wheelchair
K0010	Standard - weight frame motorized/power wheelchair	Stnd wt frame power whlchr	Musculoskeletal	Wheelchair
K0011	Standard - weight frame motorized/power wheelchair with programmable control parameters for speed adjustment, tremor dampening, acceleration control and braking	Stnd wt pwr whlchr w control	Musculoskeletal	Wheelchair
K0012	Lightweight portable motorized/power wheelchair	Ltwt portbl power whlchr	Musculoskeletal	Wheelchair
K0013	Custom motorized/power wheelchair base	Custom power whlchr base	Musculoskeletal	Wheelchair
K0014	Other motorized/power wheelchair base	Other power whlchr base	Musculoskeletal	Wheelchair
K0015	Detachable, non-adjustable height armrest, replacement only, each	Detach non-adj ht armrst rep	Musculoskeletal	Wheelchair
K0017	Detachable, adjustable height armrest, base, replacement only, each	Detach adjust armrest base	Musculoskeletal	Wheelchair
K0018	Detachable, adjustable height armrest, upper portion, replacement only, each	Detach adjust armrst upper	Musculoskeletal	Wheelchair
K0019	Arm pad, replacement only, each	Arm pad repl, each	Musculoskeletal	Wheelchair
K0020	Fixed, adjustable height armrest, pair	Fixed adjust armrest pair	Musculoskeletal	Wheelchair
K0037	High mount flip-up footrest, replacement only, each	Hi mount flip-up ftrest repl	Musculoskeletal	Wheelchair
K0038	Leg strap, each	Leg strap each	Musculoskeletal	Wheelchair
K0039	Leg strap, h style, each	Leg strap h style each	Musculoskeletal	Wheelchair
K0040	Adjustable angle footplate, each	Adjustable angle footplate	Musculoskeletal	Wheelchair
K0041	Large size footplate, each	Large size footplate each	Musculoskeletal	Wheelchair
K0042	Standard size footplate, replacement only, each	Standard size ftplate rep ea	Musculoskeletal	Wheelchair
K0043	Footrest, lower extension tube, replacement only, each	Ftrst lowr exten tube rep ea	Musculoskeletal	Wheelchair
K0044	Footrest, upper hanger bracket, replacement only, each	Ftrst upr hanger brac rep ea	Musculoskeletal	Wheelchair
K0045	Footrest, complete assembly, replacement only, each	Ftrst compl assembly repl ea	Musculoskeletal	Wheelchair
K0046	Elevating legrest, lower extension tube, replacement only, each	Elev lgrst lwr exten repl ea	Musculoskeletal	Wheelchair
K0047	Elevating legrest, upper hanger bracket, replacement only, each	Elev legrst upr hangr rep ea	Musculoskeletal	Wheelchair
K0050	Ratchet assembly, replacement only	Ratchet assembly replacement	Musculoskeletal	Wheelchair
K0051	Cam release assembly, footrest or legrest, replacement only, each	Cam rel asm ft/legrst rep ea	Musculoskeletal	Wheelchair
K0052	Swingaway, detachable footrests, replacement only, each	Swingaway detach ftrest repl	Musculoskeletal	Wheelchair
K0053	Elevating footrests, articulating (telescoping), each	Elevate footrest articulate	Musculoskeletal	Wheelchair
K0056	Seat height less than 17" or equal to or greater than 21" for a high strength, lightweight, or ultralightweight wheelchair	Seat ht <17 or >=21 ltwt wc	Musculoskeletal	Wheelchair
K0065	Spoke protectors, each	Spoke protectors	Musculoskeletal	Wheelchair
K0069	Rear wheel assembly, complete, with solid tire, spokes or molded, replacement only, each	Rr whl compl sol tire rep ea	Musculoskeletal	Wheelchair
K0070	Rear wheel assembly, complete, with pneumatic tire, spokes or molded, replacement only, each	Rr whl compl pne tire rep ea	Musculoskeletal	Wheelchair
K0071	Front caster assembly, complete, with pneumatic tire, replacement only, each	Fr cstr comp pne tire rep ea	Musculoskeletal	Wheelchair
K0072	Front caster assembly, complete, with semi-pneumatic tire, replacement only, each	Fr cstr semi-pne tire rep ea	Musculoskeletal	Wheelchair
K0073	Caster pin lock, each	Caster pin lock each	Musculoskeletal	Wheelchair
K0077	Front caster assembly, complete, with solid tire, replacement only, each	Fr cstr asmb sol tire rep ea	Musculoskeletal	Wheelchair
K0098	Drive belt for power wheelchair, replacement only	Drive belt for pwc, repl	Musculoskeletal	Wheelchair
K0108	Wheelchair component or accessory, not otherwise specified	W/c component-accessory nos	Musculoskeletal	Wheelchair
K0195	Elevating leg rests, pair (for use with capped rental wheelchair base)	Elevating whlchair leg rests	Musculoskeletal	Wheelchair
K0669	Wheelchair accessory, wheelchair seat or back cushion, does not meet specific code criteria or no written coding verification from dme pdac	Seat/back cus no dmepdac ver	Musculoskeletal	Wheelchair
K0733	Power wheelchair accessory, 12 to 24 amp hour sealed lead acid battery, each (e.g., gel cell, absorbed glassmat)	12-24hr sealed lead acid	Musculoskeletal	Wheelchair
K0800	Power operated vehicle, group 1 standard, patient weight capacity up to and including 300 pounds	Pov group 1 std up to 300lbs	Musculoskeletal	Wheelchair
K0801	Power operated vehicle, group 1 heavy duty, patient weight capacity 301 to 450 pounds	Pov group 1 hd 301-450 lbs	Musculoskeletal	Wheelchair
K0802	Power operated vehicle, group 1 very heavy duty, patient weight capacity 451 to 600 pounds	Pov group 1 vhd 451-600 lbs	Musculoskeletal	Wheelchair
K0806	Power operated vehicle, group 2 standard, patient weight capacity up to and including 300 pounds	Pov group 2 std up to 300lbs	Musculoskeletal	Wheelchair
K0807	Power operated vehicle, group 2 heavy duty, patient weight capacity 301 to 450 pounds	Pov group 2 hd 301-450 lbs	Musculoskeletal	Wheelchair
K0808	Power operated vehicle, group 2 very heavy duty, patient weight capacity 451 to 600 pounds	Pov group 2 vhd 451-600 lbs	Musculoskeletal	Wheelchair
K0812	Power operated vehicle, not otherwise classified	Power operated vehicle noc	Musculoskeletal	Wheelchair
K0813	Power wheelchair, group 1 standard, portable, sling/solid seat and back, patient weight capacity up to and including 300 pounds	Pwc gp 1 std port seat/back	Musculoskeletal	Wheelchair
K0814	Power wheelchair, group 1 standard, portable, captains chair, patient weight capacity up to and including 300 pounds	Pwc gp 1 std port cap chair	Musculoskeletal	Wheelchair
K0815	Power wheelchair, group 1 standard, sling/solid seat and back, patient weight capacity up to and including 300 pounds	Pwc gp 1 std seat/back	Musculoskeletal	Wheelchair
K0816	Power wheelchair, group 1 standard, captains chair, patient weight capacity up to and including 300 pounds	Pwc gp 1 std cap chair	Musculoskeletal	Wheelchair
K0820	Power wheelchair, group 2 standard, portable, sling/solid seat/back, patient weight capacity up to and including 300 pounds	Pwc gp 2 std port seat/back	Musculoskeletal	Wheelchair
K0821	Power wheelchair, group 2 standard, portable, captains chair, patient weight capacity up to and including 300 pounds	Pwc gp 2 std port cap chair	Musculoskeletal	Wheelchair
K0822	Power wheelchair, group 2 standard, sling/solid seat/back, patient weight capacity up to and including 300 pounds	Pwc gp 2 std seat/back	Musculoskeletal	Wheelchair
K0823	Power wheelchair, group 2 standard, captains chair, patient weight capacity up to and including 300 pounds	Pwc gp 2 std cap chair	Musculoskeletal	Wheelchair
K0824	Power wheelchair, group 2 heavy duty, sling/solid seat/back, patient weight capacity 301 to 450 pounds	Pwc gp 2 hd seat/back	Musculoskeletal	Wheelchair
K0825	Power wheelchair, group 2 heavy duty, captains chair, patient weight capacity 301 to 450 pounds	Pwc gp 2 hd cap chair	Musculoskeletal	Wheelchair
K0826	Power wheelchair, group 2 very heavy duty, sling/solid seat/back, patient weight capacity 451 to 600 pounds	Pwc gp 2 vhd seat/back	Musculoskeletal	Wheelchair
K0827	Power wheelchair, group 2 very heavy duty, captains chair, patient weight capacity 451 to 600 pounds	Pwc gp vhd cap chair	Musculoskeletal	Wheelchair
K0828	Power wheelchair, group 2 extra heavy duty, sling/solid seat/back, patient weight capacity 601 pounds or more	Pwc gp 2 xtra hd seat/back	Musculoskeletal	Wheelchair
K0829	Power wheelchair, group 2 extra heavy duty, captains chair, patient weight 601 pounds or more	Pwc gp 2 xtra hd cap chair	Musculoskeletal	Wheelchair
K0830	Power wheelchair, group 2 standard, seat elevator, sling/solid seat/back, patient weight capacity up to and including 300 pounds	Pwc gp2 std seat elevate s/b	Musculoskeletal	Wheelchair
K0831	Power wheelchair, group 2 standard, seat elevator, captains chair, patient weight capacity up to and including 300 pounds	Pwc gp2 std seat elevate cap	Musculoskeletal	Wheelchair
K0835	Power wheelchair, group 2 standard, single power option, sling/solid seat/back, patient weight capacity up to and including 300 pounds	Pwc gp2 std sing pow opt s/b	Musculoskeletal	Wheelchair
K0836	Power wheelchair, group 2 standard, single power option, captains chair, patient weight capacity up to and including 300 pounds	Pwc gp2 std sing pow opt cap	Musculoskeletal	Wheelchair
K0837	Power wheelchair, group 2 heavy duty, single power option, sling/solid seat/back, patient weight capacity 301 to 450 pounds	Pwc gp 2 hd sing pow opt s/b	Musculoskeletal	Wheelchair
K0838	Power wheelchair, group 2 heavy duty, single power option, captains chair, patient weight capacity 301 to 450 pounds	Pwc gp 2 hd sing pow opt cap	Musculoskeletal	Wheelchair
K0839	Power wheelchair, group 2 very heavy duty, single power option, sling/solid seat/back, patient weight capacity 451 to 600 pounds	Pwc gp2 vhd sing pow opt s/b	Musculoskeletal	Wheelchair
K0840	Power wheelchair, group 2 extra heavy duty, single power option, sling/solid seat/back, patient weight capacity 601 pounds or more	Pwc gp2 xhd sing pow opt s/b	Musculoskeletal	Wheelchair
K0841	Power wheelchair, group 2 standard, multiple power option, sling/solid seat/back, patient weight capacity up to and including 300 pounds	Pwc gp2 std mult pow opt s/b	Musculoskeletal	Wheelchair
K0842	Power wheelchair, group 2 standard, multiple power option, captains chair, patient weight capacity up to and including 300 pounds	Pwc gp2 std mult pow opt cap	Musculoskeletal	Wheelchair
K0843	Power wheelchair, group 2 heavy duty, multiple power option, sling/solid seat/back, patient weight capacity 301 to 450 pounds	Pwc gp2 hd mult pow opt s/b	Musculoskeletal	Wheelchair
K0848	Power wheelchair, group 3 standard, sling/solid seat/back, patient weight capacity up to and including 300 pounds	Pwc gp 3 std seat/back	Musculoskeletal	Wheelchair
K0849	Power wheelchair, group 3 standard, captains chair, patient weight capacity up to and including 300 pounds	Pwc gp 3 std cap chair	Musculoskeletal	Wheelchair
K0850	Power wheelchair, group 3 heavy duty, sling/solid seat/back, patient weight capacity 301 to 450 pounds	Pwc gp 3 hd seat/back	Musculoskeletal	Wheelchair
K0851	Power wheelchair, group 3 heavy duty, captains chair, patient weight capacity 301 to 450 pounds	Pwc gp 3 hd cap chair	Musculoskeletal	Wheelchair
K0852	Power wheelchair, group 3 very heavy duty, sling/solid seat/back, patient weight capacity 451 to 600 pounds	Pwc gp 3 vhd seat/back	Musculoskeletal	Wheelchair
K0853	Power wheelchair, group 3 very heavy duty, captains chair, patient weight capacity 451 to 600 pounds	Pwc gp 3 vhd cap chair	Musculoskeletal	Wheelchair
K0854	Power wheelchair, group 3 extra heavy duty, sling/solid seat/back, patient weight capacity 601 pounds or more	Pwc gp 3 xhd seat/back	Musculoskeletal	Wheelchair
K0855	Power wheelchair, group 3 extra heavy duty, captains chair, patient weight capacity 601 pounds or more	Pwc gp 3 xhd cap chair	Musculoskeletal	Wheelchair
K0856	Power wheelchair, group 3 standard, single power option, sling/solid seat/back, patient weight capacity up to and including 300 pounds	Pwc gp3 std sing pow opt s/b	Musculoskeletal	Wheelchair
K0857	Power wheelchair, group 3 standard, single power option, captains chair, patient weight capacity up to and including 300 pounds	Pwc gp3 std sing pow opt cap	Musculoskeletal	Wheelchair
K0858	Power wheelchair, group 3 heavy duty, single power option, sling/solid seat/back, patient weight 301 to 450 pounds	Pwc gp3 hd sing pow opt s/b	Musculoskeletal	Wheelchair
K0859	Power wheelchair, group 3 heavy duty, single power option, captains chair, patient weight capacity 301 to 450 pounds	Pwc gp3 hd sing pow opt cap	Musculoskeletal	Wheelchair
K0860	Power wheelchair, group 3 very heavy duty, single power option, sling/solid seat/back, patient weight capacity 451 to 600 pounds	Pwc gp3 vhd sing pow opt s/b	Musculoskeletal	Wheelchair
K0861	Power wheelchair, group 3 standard, multiple power option, sling/solid seat/back, patient weight capacity up to and including 300 pounds	Pwc gp3 std mult pow opt s/b	Musculoskeletal	Wheelchair
K0862	Power wheelchair, group 3 heavy duty, multiple power option, sling/solid seat/back, patient weight capacity 301 to 450 pounds	Pwc gp3 hd mult pow opt s/b	Musculoskeletal	Wheelchair
K0863	Power wheelchair, group 3 very heavy duty, multiple power option, sling/solid seat/back, patient weight capacity 451 to 600 pounds	Pwc gp3 vhd mult pow opt s/b	Musculoskeletal	Wheelchair
K0864	Power wheelchair, group 3 extra heavy duty, multiple power option, sling/solid seat/back, patient weight capacity 601 pounds or more	Pwc gp3 xhd mult pow opt s/b	Musculoskeletal	Wheelchair
K0868	Power wheelchair, group 4 standard, sling/solid seat/back, patient weight capacity up to and including 300 pounds	Pwc gp 4 std seat/back	Musculoskeletal	Wheelchair
K0869	Power wheelchair, group 4 standard, captains chair, patient weight capacity up to and including 300 pounds	Pwc gp 4 std cap chair	Musculoskeletal	Wheelchair
K0870	Power wheelchair, group 4 heavy duty, sling/solid seat/back, patient weight capacity 301 to 450 pounds	Pwc gp 4 hd seat/back	Musculoskeletal	Wheelchair
K0871	Power wheelchair, group 4 very heavy duty, sling/solid seat/back, patient weight capacity 451 to 600 pounds	Pwc gp 4 vhd seat/back	Musculoskeletal	Wheelchair
K0877	Power wheelchair, group 4 standard, single power option, sling/solid seat/back, patient weight capacity up to and including 300 pounds	Pwc gp4 std sing pow opt s/b	Musculoskeletal	Wheelchair
K0878	Power wheelchair, group 4 standard, single power option, captains chair, patient weight capacity up to and including 300 pounds	Pwc gp4 std sing pow opt cap	Musculoskeletal	Wheelchair
K0879	Power wheelchair, group 4 heavy duty, single power option, sling/solid seat/back, patient weight capacity 301 to 450 pounds	Pwc gp4 hd sing pow opt s/b	Musculoskeletal	Wheelchair
K0880	Power wheelchair, group 4 very heavy duty, single power option, sling/solid seat/back, patient weight 451 to 600 pounds	Pwc gp4 vhd sing pow opt s/b	Musculoskeletal	Wheelchair
K0884	Power wheelchair, group 4 standard, multiple power option, sling/solid seat/back, patient weight capacity up to and including 300 pounds	Pwc gp4 std mult pow opt s/b	Musculoskeletal	Wheelchair
K0885	Power wheelchair, group 4 standard, multiple power option, captains chair, patient weight capacity up to and including 300 pounds	Pwc gp4 std mult pow opt cap	Musculoskeletal	Wheelchair
K0886	Power wheelchair, group 4 heavy duty, multiple power option, sling/solid seat/back, patient weight capacity 301 to 450 pounds	Pwc gp4 hd mult pow s/b	Musculoskeletal	Wheelchair
K0890	Power wheelchair, group 5 pediatric, single power option, sling/solid seat/back, patient weight capacity up to and including 125 pounds	Pwc gp5 ped sing pow opt s/b	Musculoskeletal	Wheelchair
K0891	Power wheelchair, group 5 pediatric, multiple power option, sling/solid seat/back, patient weight capacity up to and including 125 pounds	Pwc gp5 ped mult pow opt s/b	Musculoskeletal	Wheelchair
K0898	Power wheelchair, not otherwise classified	Power wheelchair noc	Musculoskeletal	Wheelchair
K0899	Power mobility device, not coded by dme pdac or does not meet criteria	Pow mobil dev no dmepdac	Musculoskeletal	Wheelchair
C1787	Patient programmer, neurostimulator	Patient progr, neurostim	Neurologic	Neurostimulator (Not Otherwise Classified)
E0765	Fda approved nerve stimulator, with replaceable batteries, for treatment of nausea and vomiting	Nerve stimulator for tx n&v	Neurologic	Neurostimulator (Not Otherwise Classified)
C1767	Generator, neurostimulator (implantable), non-rechargeable	Generator, neuro non-recharg	Neurologic	Neurostimulator (Implantable)
C1778	Lead, neurostimulator (implantable)	Lead, neurostimulator	Neurologic	Neurostimulator (Implantable)
C1816	Receiver and/or transmitter, neurostimulator (implantable)	Receiver/transmitter, neuro	Neurologic	Neurostimulator (Implantable)
C1820	Generator, neurostimulator (implantable), with rechargeable battery and charging system	Generator neuro rechg bat sy	Neurologic	Neurostimulator (Implantable)
C1822	Generator, neurostimulator (implantable), high frequency, with rechargeable battery and charging system	Gen, neuro, hf, rechg bat	Neurologic	Neurostimulator (Implantable)
C1897	Lead, neurostimulator test kit (implantable)	Lead, neurostim test kit	Neurologic	Neurostimulator (Implantable)
L8679	Implantable neurostimulator, pulse generator, any type	Imp neurosti pls gn any type	Neurologic	Neurostimulator (Implantable)
L8680	Implantable neurostimulator electrode, each	Implt neurostim elctr each	Neurologic	Neurostimulator (Implantable)
L8681	Patient programmer (external) for use with implantable programmable neurostimulator pulse generator, replacement only	Pt prgrm for implt neurostim	Neurologic	Neurostimulator (Implantable)
L8682	Implantable neurostimulator radiofrequency receiver	Implt neurostim radiofq rec	Neurologic	Neurostimulator (Implantable)
L8683	Radiofrequency transmitter (external) for use with implantable neurostimulator radiofrequency receiver	Radiofq trsmtr for implt neu	Neurologic	Neurostimulator (Implantable)
L8684	Radiofrequency transmitter (external) for use with implantable sacral root neurostimulator receiver for bowel and bladder management, replacement	Radiof trsmtr implt scrl neu	Neurologic	Neurostimulator (Implantable)
L8685	Implantable neurostimulator pulse generator, single array, rechargeable, includes extension	Implt nrostm pls gen sng rec	Neurologic	Neurostimulator (Implantable)
L8686	Implantable neurostimulator pulse generator, single array, non-rechargeable, includes extension	Implt nrostm pls gen sng non	Neurologic	Neurostimulator (Implantable)
L8687	Implantable neurostimulator pulse generator, dual array, rechargeable, includes extension	Implt nrostm pls gen dua rec	Neurologic	Neurostimulator (Implantable)
L8688	Implantable neurostimulator pulse generator, dual array, non-rechargeable, includes extension	Implt nrostm pls gen dua non	Neurologic	Neurostimulator (Implantable)
A4595	Electrical stimulator supplies, 2 lead, per month, (e.g., tens, nmes)	Tens suppl 2 lead per month	Neurologic	Neurostimulator (External)
E0762	Transcutaneous electrical joint stimulation device system, includes all accessories	Trans elec jt stim dev sys	Neurologic	Neurostimulator (External)
A4630	Replacement batteries, medically necessary, transcutaneous electrical stimulator, owned by patient	Repl bat t.e.n.s. own by pt	Neurologic	Neurostimulator (External)
E0720	Transcutaneous electrical nerve stimulation (tens) device, two lead, localized stimulation	Tens two lead	Neurologic	Neurostimulator (External)
E0730	Transcutaneous electrical nerve stimulation (tens) device, four or more leads, for multiple nerve stimulation	Tens four lead	Neurologic	Neurostimulator (External)
E0731	Form fitting conductive garment for delivery of tens or nmes (with conductive fibers separated from the patient's skin by layers of fabric)	Conductive garment for tens/	Neurologic	Neurostimulator (External)
E0740	Non-implanted pelvic floor electrical stimulator, complete system	Non-implant pelv flr e-stim	Neurologic	Neurostimulator (External)
E0744	Neuromuscular stimulator for scoliosis	Neuromuscular stim for scoli	Neurologic	Neurostimulator (External)
E0745	Neuromuscular stimulator, electronic shock unit	Neuromuscular stim for shock	Neurologic	Neurostimulator (External)
E0755	Electronic salivary reflex stimulator (intra-oral/non-invasive)	Electronic salivary reflex s	Neurologic	Neurostimulator (External)
E0764	Functional neuromuscular stimulation, transcutaneous stimulation of sequential muscle groups of ambulation with computer control, used for walking by spinal cord injured, entire system, after completion of training program	Functional neuromuscularstim	Neurologic	Neurostimulator (External)
E0770	Functional electrical stimulator, transcutaneous stimulation of nerve and/or muscle groups, any type, complete system, not otherwise specified	Functional electric stim nos	Neurologic	Neurostimulator (External)
L8689	External recharging system for battery (internal) for use with implantable neurostimulator, replacement only	External recharg sys intern	Neurologic	Neurostimulator (External)
L8695	External recharging system for battery (external) for use with implantable neurostimulator, replacement only	External recharg sys extern	Neurologic	Neurostimulator (External)
L8696	Antenna (external) for use with implantable diaphragmatic/phrenic nerve stimulation device, replacement, each	Ext antenna phren nerve stim	Neurologic	Neurostimulator (External)
S8130	Interferential current stimulator, 2 channel	Interferential stim 2 chan	Neurologic	Neurostimulator (External)
S8131	Interferential current stimulator, 4 channel	Interferential stim 4 chan	Neurologic	Neurostimulator (External)
E0785	Implantable intraspinal (epidural/intrathecal) catheter used with implantable infusion pump, replacement	Replacement impl pump cathet	Neurologic	Intraspinous Infusion Pump
E0746	Electromyography (emg), biofeedback device	Electromyograph biofeedback	Neurologic	Electromyography
B4149	Enteral formula, manufactured blenderized natural foods with intact nutrients, includes proteins, fats, carbohydrates, vitamins and minerals, may include fiber, administered through an enteral feeding tube, 100 calories = 1 unit	Ef blenderized foods	Nutrition	Formula
B4150	Enteral formula, nutritionally complete with intact nutrients, includes proteins, fats, carbohydrates, vitamins and minerals, may include fiber, administered through an enteral feeding tube, 100 calories = 1 unit	Ef complet w/intact nutrient	Nutrition	Formula
B4152	Enteral formula, nutritionally complete, calorically dense (equal to or greater than 1.5 kcal/ml) with intact nutrients, includes proteins, fats, carbohydrates, vitamins and minerals, may include fiber, administered through an enteral feeding tube, 100 calories = 1 unit	Ef calorie dense>/=1.5kcal	Nutrition	Formula
B4153	Enteral formula, nutritionally complete, hydrolyzed proteins (amino acids and peptide chain), includes fats, carbohydrates, vitamins and minerals, may include fiber, administered through an enteral feeding tube, 100 calories = 1 unit	Ef hydrolyzed/amino acids	Nutrition	Formula
B4158	Enteral formula, for pediatrics, nutritionally complete with intact nutrients, includes proteins, fats, carbohydrates, vitamins and minerals, may include fiber and/or iron, administered through an enteral feeding tube, 100 calories = 1 unit	Ef ped complete intact nut	Nutrition	Formula
B4159	Enteral formula, for pediatrics, nutritionally complete soy based with intact nutrients, includes proteins, fats, carbohydrates, vitamins and minerals, may include fiber and/or iron, administered through an enteral feeding tube, 100 calories = 1 unit	Ef ped complete soy based	Nutrition	Formula
B4160	Enteral formula, for pediatrics, nutritionally complete calorically dense (equal to or greater than 0.7 kcal/ml) with intact nutrients, includes proteins, fats, carbohydrates, vitamins and minerals, may include fiber, administered through an enteral feeding tube, 100 calories = 1 unit	Ef ped caloric dense>/=0.7kc	Nutrition	Formula
B4161	Enteral formula, for pediatrics, hydrolyzed/amino acids and peptide chain proteins, includes fats, carbohydrates, vitamins and minerals, may include fiber, administered through an enteral feeding tube, 100 calories = 1 unit	Ef ped hydrolyzed/amino acid	Nutrition	Formula
B4164	Parenteral nutrition solution: carbohydrates (dextrose), 50% or less (500 ml = 1 unit) - home mix	Parenteral 50% dextrose solu	Nutrition	Parenteral Nutrition
B4168	Parenteral nutrition solution; amino acid, 3.5%, (500 ml = 1 unit) - home mix	Parenteral sol amino acid 3.	Nutrition	Parenteral Nutrition
B4172	Parenteral nutrition solution; amino acid, 5.5% through 7%, (500 ml = 1 unit) - home mix	Parenteral sol amino acid 5.	Nutrition	Parenteral Nutrition
B4176	Parenteral nutrition solution; amino acid, 7% through 8.5%, (500 ml = 1 unit) - home mix	Parenteral sol amino acid 7-	Nutrition	Parenteral Nutrition
B4178	Parenteral nutrition solution: amino acid, greater than 8.5% (500 ml = 1 unit) - home mix	Parenteral sol amino acid >	Nutrition	Parenteral Nutrition
B4180	Parenteral nutrition solution; carbohydrates (dextrose), greater than 50% (500 ml = 1 unit) - home mix	Parenteral sol carb > 50%	Nutrition	Parenteral Nutrition
B4185	Parenteral nutrition solution, per 10 grams lipids	Parenteral sol 10 gm lipids	Nutrition	Parenteral Nutrition
B4189	Parenteral nutrition solution; compounded amino acid and carbohydrates with electrolytes, trace elements, and vitamins, including preparation, any strength, 10 to 51 grams of protein - premix	Parenteral sol amino acid &	Nutrition	Parenteral Nutrition
B4193	Parenteral nutrition solution; compounded amino acid and carbohydrates with electrolytes, trace elements, and vitamins, including preparation, any strength, 52 to 73 grams of protein - premix	Parenteral sol 52-73 gm prot	Nutrition	Parenteral Nutrition
B4197	Parenteral nutrition solution; compounded amino acid and carbohydrates with electrolytes, trace elements and vitamins, including preparation, any strength, 74 to 100 grams of protein - premix	Parenteral sol 74-100 gm pro	Nutrition	Parenteral Nutrition
B4199	Parenteral nutrition solution; compounded amino acid and carbohydrates with electrolytes, trace elements and vitamins, including preparation, any strength, over 100 grams of protein - premix	Parenteral sol > 100gm prote	Nutrition	Parenteral Nutrition
B4216	Parenteral nutrition; additives (vitamins, trace elements, heparin, electrolytes), home mix, per day	Parenteral nutrition additiv	Nutrition	Parenteral Nutrition
B5000	Parenteral nutrition solution compounded amino acid and carbohydrates with electrolytes, trace elements, and vitamins, including preparation, any strength, renal-aminosyn-rf, nephramine, renamine-premix	Parenteral sol renal-amirosy	Nutrition	Parenteral Nutrition
B5100	Parenteral nutrition solution compounded amino acid and carbohydrates with electrolytes, trace elements, and vitamins, including preparation, any strength, hepatic, hepatamine-premix	Parenteral solution hepatic	Nutrition	Parenteral Nutrition
B5200	Parenteral nutrition solution compounded amino acid and carbohydrates with electrolytes, trace elements, and vitamins, including preparation, any strength, stress-branch chain amino acids-freamine-hbc-premix	Parenteral sol hepatic fream	Nutrition	Parenteral Nutrition
B4100	Food thickener, administered orally, per ounce	Food thickener oral	Nutrition	Nutrition (Thickener)
B4102	Enteral formula, for adults, used to replace fluids and electrolytes (e.g., clear liquids), 500 ml = 1 unit	Ef adult fluids and electro	Nutrition	Enteral Rehydration Fluid
B4103	Enteral formula, for pediatrics, used to replace fluids and electrolytes (e.g., clear liquids), 500 ml = 1 unit	Ef ped fluid and electrolyte	Nutrition	Enteral Rehydration Fluid
B4104	Additive for enteral formula (e.g., fiber)	Additive for enteral formula	Nutrition	Nutrition (Additive)
B4154	Enteral formula, nutritionally complete, for special metabolic needs, excludes inherited disease of metabolism, includes altered composition of proteins, fats, carbohydrates, vitamins and/or minerals, may include fiber, administered through an enteral feeding tube, 100 calories = 1 unit	Ef spec metabolic noninherit	Nutrition	Formula (Metabolic)
B4155	Enteral formula, nutritionally incomplete/modular nutrients, includes specific nutrients, carbohydrates (e.g., glucose polymers), proteins/amino acids (e.g., glutamine, arginine), fat (e.g., medium chain triglycerides) or combination, administered through an enteral feeding tube, 100 calories = 1 unit	Ef incomplete/modular	Nutrition	Nutrition (Additive)
B4157	Enteral formula, nutritionally complete, for special metabolic needs for inherited disease of metabolism, includes proteins, fats, carbohydrates, vitamins and minerals, may include fiber, administered through an enteral feeding tube, 100 calories = 1 unit	Ef special metabolic inherit	Nutrition	Formula (Metabolic)
B4162	Enteral formula, for pediatrics, special metabolic needs for inherited disease of metabolism, includes proteins, fats, carbohydrates, vitamins and minerals, may include fiber, administered through an enteral feeding tube, 100 calories = 1 unit	Ef ped specmetabolic inherit	Nutrition	Formula (Metabolic)
S9433	Medical food nutritionally complete, administered orally, providing 100% of nutritional intake	Medical food oral 100% nutr	Nutrition	Formula (Metabolic)
S9434	Modified solid food supplements for inborn errors of metabolism	Mod solid food suppl	Nutrition	Medical Food
S9435	Medical foods for inborn errors of metabolism	Medical foods for inborn err	Nutrition	Medical Food
V2500	Contact lens, pmma, spherical, per lens	Contact lens pmma spherical	Ophthalmologic	Contact Lens
V2501	Contact lens, pmma, toric or prism ballast, per lens	Cntct lens pmma-toric/prism	Ophthalmologic	Contact Lens
V2502	Contact lens, pmma, bifocal, per lens	Contact lens pmma bifocal	Ophthalmologic	Contact Lens
V2503	Contact lens, pmma, color vision deficiency, per lens	Cntct lens pmma color vision	Ophthalmologic	Contact Lens
V2510	Contact lens, gas permeable, spherical, per lens	Cntct gas permeable sphericl	Ophthalmologic	Contact Lens
V2511	Contact lens, gas permeable, toric, prism ballast, per lens	Cntct toric prism ballast	Ophthalmologic	Contact Lens
V2512	Contact lens, gas permeable, bifocal, per lens	Cntct lens gas permbl bifocl	Ophthalmologic	Contact Lens
V2513	Contact lens, gas permeable, extended wear, per lens	Contact lens extended wear	Ophthalmologic	Contact Lens
V2520	Contact lens, hydrophilic, spherical, per lens	Contact lens hydrophilic	Ophthalmologic	Contact Lens
V2521	Contact lens, hydrophilic, toric, or prism ballast, per lens	Cntct lens hydrophilic toric	Ophthalmologic	Contact Lens
V2522	Contact lens, hydrophilic, bifocal, per lens	Cntct lens hydrophil bifocl	Ophthalmologic	Contact Lens
V2523	Contact lens, hydrophilic, extended wear, per lens	Cntct lens hydrophil extend	Ophthalmologic	Contact Lens
S0500	Disposable contact lens, per lens	Dispos cont lens	Ophthalmologic	Contact Lens
S0512	Daily wear specialty contact lens, per lens	Daily cont lens	Ophthalmologic	Contact Lens
S0514	Color contact lens, per lens	Color cont lens	Ophthalmologic	Contact Lens
V2599	Contact lens, other type	Contact lens/es other type	Ophthalmologic	Contact Lens
V2756	Eye glass case	Eye glass case	Ophthalmologic	Eye (Not Otherwise Classified)
V2797	Vision supply, accessory and/or service component of another hcpcs vision code	Vis item/svc in other code	Ophthalmologic	Eye (Not Otherwise Classified)
V2799	Vision item or service, miscellaneous	Misc vision item or service	Ophthalmologic	Eye (Not Otherwise Classified)
C1780	Lens, intraocular (new technology)	Lens, intraocular (new tech)	Ophthalmologic	Eye Implant
C1783	Ocular implant, aqueous drainage assist device	Ocular imp, aqueous drain de	Ophthalmologic	Eye Implant
C1784	Ocular device, intraoperative, detached retina	Ocular dev, intraop, det ret	Ophthalmologic	Eye Implant
C1840	Lens, intraocular (telescopic)	Telescopic intraocular lens	Ophthalmologic	Eye Implant
C1818	Integrated keratoprosthesis	Integrated keratoprosthesis	Ophthalmologic	Eye Implant
C1841	Retinal prosthesis, includes all internal and external components	Retinal prosth int/ext comp	Ophthalmologic	Eye Implant
C1842	Retinal prosthesis, includes all internal and external components; add-on to c1841	Retinal prosth, add-on	Ophthalmologic	Eye Implant
L8609	Artificial cornea	Artificial cornea	Ophthalmologic	Eye Implant
L8610	Ocular implant	Ocular implant	Ophthalmologic	Eye Implant
S0596	Phakic intraocular lens for correction of refractive error	Phakic iol refractive error	Ophthalmologic	Eye Implant
L8612	Aqueous shunt	Aqueous shunt prosthesis	Ophthalmologic	Eye Implant
Q1004	New technology intraocular lens category 4 as defined in federal register notice	Ntiol category 4	Ophthalmologic	Eye Implant
Q1005	New technology intraocular lens category 5 as defined in federal register notice	Ntiol category 5	Ophthalmologic	Eye Implant
V2630	Anterior chamber intraocular lens	Anter chamber intraocul lens	Ophthalmologic	Eye Implant
V2631	Iris supported intraocular lens	Iris support intraoclr lens	Ophthalmologic	Eye Implant
V2632	Posterior chamber intraocular lens	Post chmbr intraocular lens	Ophthalmologic	Eye Implant
V2786	Specialty occupational multifocal lens, per lens	Occupational multifocal lens	Ophthalmologic	Eye Implant
V2787	Astigmatism correcting function of intraocular lens	Astigmatism-correct function	Ophthalmologic	Eye Implant
V2788	Presbyopia correcting function of intraocular lens	Presbyopia-correct function	Ophthalmologic	Eye Implant
A6410	Eye pad, sterile, each	Sterile eye pad	Ophthalmologic	Eye Pad
A6411	Eye pad, non-sterile, each	Non-sterile eye pad	Ophthalmologic	Eye Pad
A6412	Eye patch, occlusive, each	Occlusive eye patch	Ophthalmologic	Eye Patch
V2100	Sphere, single vision, plano to plus or minus 4.00, per lens	Lens spher single plano 4.00	Ophthalmologic	Frame Lens
V2101	Sphere, single vision, plus or minus 4.12 to plus or minus 7.00d, per lens	Single visn sphere 4.12-7.00	Ophthalmologic	Frame Lens
V2102	Sphere, single vision, plus or minus 7.12 to plus or minus 20.00d, per lens	Singl visn sphere 7.12-20.00	Ophthalmologic	Frame Lens
V2103	Spherocylinder, single vision, plano to plus or minus 4.00d sphere, .12 to 2.00d cylinder, per lens	Spherocylindr 4.00d/12-2.00d	Ophthalmologic	Frame Lens
V2104	Spherocylinder, single vision, plano to plus or minus 4.00d sphere, 2.12 to 4.00d cylinder, per lens	Spherocylindr 4.00d/2.12-4d	Ophthalmologic	Frame Lens
V2105	Spherocylinder, single vision, plano to plus or minus 4.00d sphere, 4.25 to 6.00d cylinder, per lens	Spherocylinder 4.00d/4.25-6d	Ophthalmologic	Frame Lens
V2106	Spherocylinder, single vision, plano to plus or minus 4.00d sphere, over 6.00d cylinder, per lens	Spherocylinder 4.00d/>6.00d	Ophthalmologic	Frame Lens
V2107	Spherocylinder, single vision, plus or minus 4.25 to plus or minus 7.00 sphere, .12 to 2.00d cylinder, per lens	Spherocylinder 4.25d/12-2d	Ophthalmologic	Frame Lens
V2108	Spherocylinder, single vision, plus or minus 4.25d to plus or minus 7.00d sphere, 2.12 to 4.00d cylinder, per lens	Spherocylinder 4.25d/2.12-4d	Ophthalmologic	Frame Lens
V2109	Spherocylinder, single vision, plus or minus 4.25 to plus or minus 7.00d sphere, 4.25 to 6.00d cylinder, per lens	Spherocylinder 4.25d/4.25-6d	Ophthalmologic	Frame Lens
V2110	Spherocylinder, single vision, plus or minus 4.25 to 7.00d sphere, over 6.00d cylinder, per lens	Spherocylinder 4.25d/over 6d	Ophthalmologic	Frame Lens
V2111	Spherocylinder, single vision, plus or minus 7.25 to plus or minus 12.00d sphere, .25 to 2.25d cylinder, per lens	Spherocylindr 7.25d/.25-2.25	Ophthalmologic	Frame Lens
V2112	Spherocylinder, single vision, plus or minus 7.25 to plus or minus 12.00d sphere, 2.25d to 4.00d cylinder, per lens	Spherocylindr 7.25d/2.25-4d	Ophthalmologic	Frame Lens
V2113	Spherocylinder, single vision, plus or minus 7.25 to plus or minus 12.00d sphere, 4.25 to 6.00d cylinder, per lens	Spherocylindr 7.25d/4.25-6d	Ophthalmologic	Frame Lens
V2114	Spherocylinder, single vision, sphere over plus or minus 12.00d, per lens	Spherocylinder over 12.00d	Ophthalmologic	Frame Lens
V2115	Lenticular, (myodisc), per lens, single vision	Lens lenticular bifocal	Ophthalmologic	Frame Lens
V2118	Aniseikonic lens, single vision	Lens aniseikonic single	Ophthalmologic	Frame Lens
V2121	Lenticular lens, per lens, single	Lenticular lens, single	Ophthalmologic	Frame Lens
V2199	Not otherwise classified, single vision lens	Lens single vision not oth c	Ophthalmologic	Frame Lens
V2200	Sphere, bifocal, plano to plus or minus 4.00d, per lens	Lens spher bifoc plano 4.00d	Ophthalmologic	Frame Lens
V2201	Sphere, bifocal, plus or minus 4.12 to plus or minus 7.00d, per lens	Lens sphere bifocal 4.12-7.0	Ophthalmologic	Frame Lens
V2202	Sphere, bifocal, plus or minus 7.12 to plus or minus 20.00d, per lens	Lens sphere bifocal 7.12-20.	Ophthalmologic	Frame Lens
V2203	Spherocylinder, bifocal, plano to plus or minus 4.00d sphere, .12 to 2.00d cylinder, per lens	Lens sphcyl bifocal 4.00d/.1	Ophthalmologic	Frame Lens
V2204	Spherocylinder, bifocal, plano to plus or minus 4.00d sphere, 2.12 to 4.00d cylinder, per lens	Lens sphcy bifocal 4.00d/2.1	Ophthalmologic	Frame Lens
V2205	Spherocylinder, bifocal, plano to plus or minus 4.00d sphere, 4.25 to 6.00d cylinder, per lens	Lens sphcy bifocal 4.00d/4.2	Ophthalmologic	Frame Lens
V2206	Spherocylinder, bifocal, plano to plus or minus 4.00d sphere, over 6.00d cylinder, per lens	Lens sphcy bifocal 4.00d/ove	Ophthalmologic	Frame Lens
V2207	Spherocylinder, bifocal, plus or minus 4.25 to plus or minus 7.00d sphere,.12 to 2.00d cylinder, per lens	Lens sphcy bifocal 4.25-7d/.	Ophthalmologic	Frame Lens
V2208	Spherocylinder, bifocal, plus or minus 4.25 to plus or minus 7.00d sphere, 2.12 to 4.00d cylinder, per lens	Lens sphcy bifocal 4.25-7/2.	Ophthalmologic	Frame Lens
V2209	Spherocylinder, bifocal, plus or minus 4.25 to plus or minus 7.00d sphere, 4.25 to 6.00d cylinder, per lens	Lens sphcy bifocal 4.25-7/4.	Ophthalmologic	Frame Lens
V2210	Spherocylinder, bifocal, plus or minus 4.25 to plus or minus 7.00d sphere, over 6.00d cylinder, per lens	Lens sphcy bifocal 4.25-7/ov	Ophthalmologic	Frame Lens
V2211	Spherocylinder, bifocal, plus or minus 7.25 to plus or minus 12.00d sphere, .25 to 2.25d cylinder, per lens	Lens sphcy bifo 7.25-12/.25-	Ophthalmologic	Frame Lens
V2212	Spherocylinder, bifocal, plus or minus 7.25 to plus or minus 12.00d sphere, 2.25 to 4.00d cylinder, per lens	Lens sphcyl bifo 7.25-12/2.2	Ophthalmologic	Frame Lens
V2213	Spherocylinder, bifocal, plus or minus 7.25 to plus or minus 12.00d sphere, 4.25 to 6.00d cylinder, per lens	Lens sphcyl bifo 7.25-12/4.2	Ophthalmologic	Frame Lens
V2214	Spherocylinder, bifocal, sphere over plus or minus 12.00d, per lens	Lens sphcyl bifocal over 12.	Ophthalmologic	Frame Lens
V2215	Lenticular (myodisc), per lens, bifocal	Lens lenticular bifocal	Ophthalmologic	Frame Lens
V2218	Aniseikonic, per lens, bifocal	Lens aniseikonic bifocal	Ophthalmologic	Frame Lens
V2219	Bifocal seg width over 28 mm	Lens bifocal seg width over	Ophthalmologic	Frame Lens
V2220	Bifocal add over 3.25d	Lens bifocal add over 3.25d	Ophthalmologic	Frame Lens
V2221	Lenticular lens, per lens, bifocal	Lenticular lens, bifocal	Ophthalmologic	Frame Lens
V2299	Specialty bifocal (by report)	Lens bifocal speciality	Ophthalmologic	Frame Lens
V2300	Sphere, trifocal, plano to plus or minus 4.00d, per lens	Lens sphere trifocal 4.00d	Ophthalmologic	Frame Lens
V2301	Sphere, trifocal, plus or minus 4.12 to plus or minus 7.00d, per lens	Lens sphere trifocal 4.12-7.	Ophthalmologic	Frame Lens
V2302	Sphere, trifocal, plus or minus 7.12 to plus or minus 20.00, per lens	Lens sphere trifocal 7.12-20	Ophthalmologic	Frame Lens
V2303	Spherocylinder, trifocal, plano to plus or minus 4.00d sphere, .12-2.00d cylinder, per lens	Lens sphcy trifocal 4.0/.12-	Ophthalmologic	Frame Lens
V2304	Spherocylinder, trifocal, plano to plus or minus 4.00d sphere, 2.25-4.00d cylinder, per lens	Lens sphcy trifocal 4.0/2.25	Ophthalmologic	Frame Lens
V2305	Spherocylinder, trifocal, plano to plus or minus 4.00d sphere, 4.25 to 6.00 cylinder, per lens	Lens sphcy trifocal 4.0/4.25	Ophthalmologic	Frame Lens
V2306	Spherocylinder, trifocal, plano to plus or minus 4.00d sphere, over 6.00d cylinder, per lens	Lens sphcyl trifocal 4.00/>6	Ophthalmologic	Frame Lens
V2307	Spherocylinder, trifocal, plus or minus 4.25 to plus or minus 7.00d sphere, .12 to 2.00d cylinder, per lens	Lens sphcy trifocal 4.25-7/.	Ophthalmologic	Frame Lens
V2308	Spherocylinder, trifocal, plus or minus 4.25 to plus or minus 7.00d sphere, 2.12 to 4.00d cylinder, per lens	Lens sphc trifocal 4.25-7/2.	Ophthalmologic	Frame Lens
V2309	Spherocylinder, trifocal, plus or minus 4.25 to plus or minus 7.00d sphere, 4.25 to 6.00d cylinder, per lens	Lens sphc trifocal 4.25-7/4.	Ophthalmologic	Frame Lens
V2310	Spherocylinder, trifocal, plus or minus 4.25 to plus or minus 7.00d sphere, over 6.00d cylinder, per lens	Lens sphc trifocal 4.25-7/>6	Ophthalmologic	Frame Lens
V2311	Spherocylinder, trifocal, plus or minus 7.25 to plus or minus 12.00d sphere, .25 to 2.25d cylinder, per lens	Lens sphc trifo 7.25-12/.25-	Ophthalmologic	Frame Lens
V2312	Spherocylinder, trifocal, plus or minus 7.25 to plus or minus 12.00d sphere, 2.25 to 4.00d cylinder, per lens	Lens sphc trifo 7.25-12/2.25	Ophthalmologic	Frame Lens
V2313	Spherocylinder, trifocal, plus or minus 7.25 to plus or minus 12.00d sphere, 4.25 to 6.00d cylinder, per lens	Lens sphc trifo 7.25-12/4.25	Ophthalmologic	Frame Lens
V2314	Spherocylinder, trifocal, sphere over plus or minus 12.00d, per lens	Lens sphcyl trifocal over 12	Ophthalmologic	Frame Lens
V2315	Lenticular, (myodisc), per lens, trifocal	Lens lenticular trifocal	Ophthalmologic	Frame Lens
V2318	Aniseikonic lens, trifocal	Lens aniseikonic trifocal	Ophthalmologic	Frame Lens
V2319	Trifocal seg width over 28 mm	Lens trifocal seg width > 28	Ophthalmologic	Frame Lens
V2320	Trifocal add over 3.25d	Lens trifocal add over 3.25d	Ophthalmologic	Frame Lens
V2321	Lenticular lens, per lens, trifocal	Lenticular lens, trifocal	Ophthalmologic	Frame Lens
V2399	Specialty trifocal (by report)	Lens trifocal speciality	Ophthalmologic	Frame Lens
V2410	Variable asphericity lens, single vision, full field, glass or plastic, per lens	Lens variab asphericity sing	Ophthalmologic	Frame Lens
V2430	Variable asphericity lens, bifocal, full field, glass or plastic, per lens	Lens variable asphericity bi	Ophthalmologic	Frame Lens
V2499	Variable sphericity lens, other type	Variable asphericity lens	Ophthalmologic	Frame Lens
V2700	Balance lens, per lens	Balance lens	Ophthalmologic	Frame Lens
V2702	Deluxe lens feature	Deluxe lens feature	Ophthalmologic	Frame Lens
V2710	Slab off prism, glass or plastic, per lens	Glass/plastic slab off prism	Ophthalmologic	Frame Lens
V2715	Prism, per lens	Prism lens/es	Ophthalmologic	Frame Lens
V2718	Press-on lens, fresnell prism, per lens	Fresnell prism press-on lens	Ophthalmologic	Frame Lens
V2730	Special base curve, glass or plastic, per lens	Special base curve	Ophthalmologic	Frame Lens
V2744	Tint, photochromatic, per lens	Tint photochromatic lens/es	Ophthalmologic	Frame Lens
V2745	Addition to lens; tint, any color, solid, gradient or equal, excludes photochromatic, any lens material, per lens	Tint, any color/solid/grad	Ophthalmologic	Frame Lens
V2750	Anti-reflective coating, per lens	Anti-reflective coating	Ophthalmologic	Frame Lens
V2755	U-v lens, per lens	Uv lens/es	Ophthalmologic	Frame Lens
V2760	Scratch resistant coating, per lens	Scratch resistant coating	Ophthalmologic	Frame Lens
V2761	Mirror coating, any type, solid, gradient or equal, any lens material, per lens	Mirror coating	Ophthalmologic	Frame Lens
V2762	Polarization, any lens material, per lens	Polarization, any lens	Ophthalmologic	Frame Lens
V2770	Occluder lens, per lens	Occluder lens/es	Ophthalmologic	Frame Lens
V2780	Oversize lens, per lens	Oversize lens/es	Ophthalmologic	Frame Lens
V2781	Progressive lens, per lens	Progressive lens per lens	Ophthalmologic	Frame Lens
V2782	Lens, index 1.54 to 1.65 plastic or 1.60 to 1.79 glass, excludes polycarbonate, per lens	Lens, 1.54-1.65 p/1.60-1.79g	Ophthalmologic	Frame Lens
V2783	Lens, index greater than or equal to 1.66 plastic or greater than or equal to 1.80 glass, excludes polycarbonate, per lens	Lens, >= 1.66 p/>=1.80 g	Ophthalmologic	Frame Lens
V2784	Lens, polycarbonate or equal, any index, per lens	Lens polycarb or equal	Ophthalmologic	Frame Lens
S0504	Single vision prescription lens (safety, athletic, or sunglass), per lens	Singl prscrp lens	Ophthalmologic	Frame Lens
S0506	Bifocal vision prescription lens (safety, athletic, or sunglass), per lens	Bifoc prscp lens	Ophthalmologic	Frame Lens
[truncated: 577 more rows]
